# Supplementary material for: Bis(μ-2-phen­oxy­propionato-κ2 O:O′)bis­[(1,10-phenanthroline-κ2 N,N′)bis­(2-phen­oxy­propionato-κ2 O,O′)samarium(III)]
Source: Acta Crystallogr Sect E Struct Rep Online. 2011 Aug 31;67(Pt 9):m1319. doi: 10.1107/S1600536811034829 (PMC3200638; doi:10.1107/S1600536811034829)
Supplement: Supplementary file 2 [file e-67-m1319-Isup2.hkl]

# 
# h,k,l, Fc-squared, Fo-squared, sigma(Fo-squared) and status flag 
# 
data_I
_shelx_title ' j in P-1' 
_shelx_refln_list_code          4 
_shelx_F_calc_maximum      250.61 
_exptl_crystal_F_000       834.00 
_reflns_d_resolution_high  0.8409 
 
loop_ 
 _symmetry_equiv_pos_as_xyz 
 'x, y, z' 
 '-x, -y, -z' 
 
_cell_length_a    11.3589 
_cell_length_b    12.2144 
_cell_length_c    14.1282 
_cell_angle_alpha  99.111 
_cell_angle_beta   91.116 
_cell_angle_gamma 114.381 
 
_shelx_F_squared_multiplier     1.000 
 
loop_ 
 _refln_index_h 
 _refln_index_k 
 _refln_index_l 
 _refln_F_squared_calc 
 _refln_F_squared_meas 
 _refln_F_squared_sigma 
 _refln_observed_status 
   1   0   0      742.96      951.74     15.14 o 
   3   0   0     7739.44     8157.24     86.88 o 
   4   0   0      537.47      579.40     11.27 o 
   5   0   0     4260.14     4348.77     44.11 o 
   6   0   0     3473.77     3538.44     38.86 o 
   7   0   0       25.10       18.87      5.12 o 
   8   0   0     3086.93     3056.17     46.63 o 
   9   0   0     2371.01     2423.25     99.86 o 
  10   0   0       37.87       29.09     27.30 o 
  11   0   0      725.12      700.72     68.53 o 
  12   0   0      335.22      368.68     58.35 o 
 -12   1   0      548.17      479.23     63.33 o 
 -11   1   0      261.81      231.11     46.55 o 
 -10   1   0      545.03      489.42     53.54 o 
  -9   1   0     3319.04     3240.82     67.07 o 
  -8   1   0      113.40      137.83     23.26 o 
  -7   1   0     3174.67     3239.40     36.82 o 
  -6   1   0     2959.56     3005.83     34.24 o 
  -5   1   0     1486.37     1250.17     18.23 o 
  -4   1   0     5765.69     6145.77     67.92 o 
  -2   1   0      636.26      556.84      9.04 o 
  -1   1   0    23604.47    22732.92    513.14 o 
   0   1   0    21449.69    18598.39    349.75 o 
   1   1   0    15191.29    12128.98    200.03 o 
   2   1   0    37925.36    33811.80    381.43 o 
   3   1   0     9748.90     8895.58     86.34 o 
   4   1   0    10504.41     9732.05     95.70 o 
   5   1   0     2204.60     2290.89     30.22 o 
   6   1   0     2005.34     2006.90     29.13 o 
   7   1   0     1131.48     1231.57     22.84 o 
   8   1   0     2575.79     2766.89     58.82 o 
   9   1   0       76.84       71.50     18.79 o 
  10   1   0     1287.78     1218.37     50.97 o 
  11   1   0     1138.79     1058.78     80.90 o 
 -12   2   0      461.62      577.64     66.07 o 
 -11   2   0        2.68        3.52     23.05 o 
 -10   2   0     1885.46     1858.76     50.59 o 
  -9   2   0     2040.22     2067.58     54.24 o 
  -8   2   0      500.39      516.22     23.66 o 
  -7   2   0     4765.93     5043.41     51.76 o 
  -6   2   0      514.73      580.05     11.90 o 
  -5   2   0     6211.14     5869.15     65.32 o 
  -4   2   0     6125.83     6253.90     67.60 o 
  -3   2   0      212.55      230.70     11.84 o 
  -1   2   0    14672.11    13694.64    156.85 o 
   0   2   0     1479.25     1021.96     15.00 o 
   1   2   0    15911.99    14395.12    133.43 o 
   2   2   0    10184.79     9643.29     95.04 o 
   3   2   0      800.26      729.66     13.49 o 
   4   2   0     5872.87     5779.65     61.91 o 
   5   2   0     5371.19     5431.56     62.58 o 
   6   2   0        3.62        9.41      5.25 o 
   7   2   0     2155.30     2161.99     41.20 o 
   8   2   0      454.96      437.31     48.98 o 
   9   2   0      884.41      945.66     45.10 o 
  10   2   0     1318.13     1226.23     53.56 o 
  11   2   0      262.54      206.78     50.07 o 
 -13   3   0      706.80      623.35     71.05 o 
 -12   3   0       84.88       93.65     35.41 o 
 -11   3   0     1382.12     1338.48     55.62 o 
 -10   3   0     1095.16     1081.69     37.53 o 
  -9   3   0      500.47      488.45     25.05 o 
  -8   3   0     2291.09     2527.81     53.70 o 
  -7   3   0     3627.14     3730.74     39.03 o 
  -6   3   0     1179.01     1089.31     16.90 o 
  -5   3   0    12743.61    12241.47    166.34 o 
  -4   3   0     2991.10     2998.17     48.44 o 
  -3   3   0      972.99      987.73     12.53 o 
  -2   3   0     5804.39     6189.59     60.60 o 
  -1   3   0     1427.48     1494.92     19.11 o 
   0   3   0      101.64       46.78      3.49 o 
   1   3   0     8516.89     8292.14     75.02 o 
   2   3   0     3011.23     2689.48     29.71 o 
   3   3   0     9642.05     9286.18     85.88 o 
   4   3   0     5916.80     5728.71     57.95 o 
   5   3   0       69.74       97.71     10.27 o 
   6   3   0     2246.20     2233.35     36.88 o 
   7   3   0     2718.39     2755.61     57.45 o 
   8   3   0      166.70      124.50     36.81 o 
   9   3   0      968.13     1021.93     49.01 o 
  10   3   0      677.16      582.58     41.46 o 
 -13   4   0      311.96      203.92     45.04 o 
 -12   4   0      289.29      303.28     49.68 o 
 -11   4   0     1632.11     1660.93     49.17 o 
 -10   4   0      338.95      336.31     23.23 o 
  -9   4   0      290.77      329.43     21.20 o 
  -8   4   0     4352.50     4617.75     81.63 o 
  -7   4   0      219.98      260.21     13.22 o 
  -6   4   0     5399.75     5537.10     85.62 o 
  -5   4   0    12105.57    11851.10    163.00 o 
  -4   4   0     5219.06     4467.29     46.04 o 
  -3   4   0     2885.16     3052.14     43.37 o 
  -1   4   0        5.19       14.96      3.29 o 
   0   4   0     5052.17     5229.05     74.06 o 
   1   4   0     9215.92     8400.95     77.80 o 
   2   4   0      280.10      310.03     10.93 o 
   3   4   0     7218.87     6935.50     68.27 o 
   4   4   0     2293.78     2163.70     30.98 o 
   5   4   0     1296.85     1339.73     30.28 o 
   6   4   0     2986.69     3053.26     52.43 o 
   7   4   0       48.36       44.22     15.45 o 
   8   4   0     1559.73     1639.77     74.24 o 
   9   4   0     1036.47     1147.14     54.12 o 
  10   4   0       13.80       23.36     21.32 o 
 -13   5   0      142.28      171.70     46.21 o 
 -12   5   0     2013.40     2372.59     63.31 o 
 -11   5   0       81.99       55.43     15.71 o 
 -10   5   0       62.62       81.28     15.30 o 
  -9   5   0     1557.49     1524.46     42.06 o 
  -8   5   0     2658.18     2677.24     66.96 o 
  -7   5   0     1016.35      991.32     34.58 o 
  -6   5   0    12265.56    12083.35    169.18 o 
  -5   5   0     2733.02     2638.46     48.28 o 
  -4   5   0     2845.37     2727.93     38.27 o 
  -3   5   0     8508.52     8347.36     90.02 o 
  -2   5   0     1530.29     1308.48     22.83 o 
  -1   5   0     2120.81     2280.08     25.68 o 
   0   5   0     5570.76     5712.88     53.63 o 
   1   5   0      785.41      751.39     17.09 o 
   2   5   0     3616.95     3619.14     41.51 o 
   3   5   0     3463.31     3157.16     40.72 o 
   4   5   0      380.71      345.85     17.06 o 
   5   5   0     2429.79     2446.53     46.09 o 
   6   5   0     1397.82     1381.46     34.56 o 
   7   5   0      401.01      410.42     33.62 o 
   8   5   0     1155.16     1247.84     80.39 o 
   9   5   0      239.49      248.37     68.87 o 
 -13   6   0      178.38      168.19     24.11 o 
 -12   6   0     1018.78     1075.23     42.65 o 
 -11   6   0       17.82       17.24     12.79 o 
 -10   6   0     1871.39     1884.14     50.90 o 
  -9   6   0     3368.54     3256.11     83.80 o 
  -8   6   0        8.48       11.85     11.97 o 
  -7   6   0      928.51     1011.95     29.63 o 
  -6   6   0     5965.46     5683.08     90.67 o 
  -5   6   0     1416.52     1312.59     20.21 o 
  -4   6   0    11511.96    11296.61    122.59 o 
  -3   6   0     2117.35     2149.07     27.36 o 
  -2   6   0     1718.16     1559.04     20.61 o 
  -1   6   0    10487.83    10320.48     90.83 o 
   0   6   0      456.50      485.86     11.71 o 
   1   6   0     1179.22     1249.42     25.42 o 
   2   6   0     2632.89     2692.94     37.06 o 
   3   6   0       42.56       46.92      7.59 o 
   4   6   0     2566.66     2594.81     48.34 o 
   5   6   0     1935.94     1924.19     41.77 o 
   6   6   0       23.97       19.36     11.24 o 
   7   6   0      731.51      688.87     41.99 o 
   8   6   0      642.33      603.10     59.02 o 
 -13   7   0      903.51      979.04     63.75 o 
 -12   7   0      492.68      533.42     32.23 o 
 -11   7   0      324.00      325.06     59.04 o 
 -10   7   0     2446.91     2452.70     59.80 o 
  -9   7   0      783.33      738.14     38.23 o 
  -8   7   0      646.56      622.59     25.79 o 
  -7   7   0     3802.69     3827.26     70.14 o 
  -6   7   0      393.91      440.39     20.04 o 
  -5   7   0     3297.18     3104.72     38.19 o 
  -4   7   0     3870.29     3842.74     50.82 o 
  -3   7   0      391.91      319.19     12.43 o 
  -2   7   0     3349.82     3267.34     36.33 o 
  -1   7   0     4504.75     4313.68     45.60 o 
   0   7   0      447.33      409.54     12.81 o 
   1   7   0     3230.50     3338.20     47.74 o 
   2   7   0      760.56      762.75     24.56 o 
   3   7   0      769.47      797.63     25.73 o 
   4   7   0     1075.02     1048.39     35.44 o 
   5   7   0       40.44       12.11     10.35 o 
   6   7   0      492.12      529.54     25.30 o 
   7   7   0     1154.64     1128.65     55.11 o 
 -13   8   0      509.81      467.46     33.70 o 
 -12   8   0       15.20        9.88     14.39 o 
 -11   8   0     1566.09     1714.80     65.47 o 
 -10   8   0     1555.46     1613.09     59.35 o 
  -9   8   0      429.90      411.97     30.98 o 
  -8   8   0     2227.43     2126.94     49.99 o 
  -7   8   0     1534.50     1576.92     40.73 o 
  -6   8   0      333.29      361.35     19.79 o 
  -5   8   0     4085.82     4266.93     56.69 o 
  -4   8   0      533.98      557.57     12.91 o 
  -3   8   0      352.98      354.32     11.86 o 
  -2   8   0     2499.10     2504.10     34.06 o 
  -1   8   0       44.32       58.57      7.45 o 
   0   8   0     3196.36     3178.07     44.52 o 
   1   8   0     1784.97     1742.97     32.95 o 
   2   8   0       96.73       79.40     11.88 o 
   3   8   0     2350.32     2531.17     75.63 o 
   4   8   0      653.54      661.36     27.03 o 
   5   8   0       40.78       31.17     12.96 o 
   6   8   0      809.47      802.87     41.52 o 
 -13   9   0      153.85      135.34     22.38 o 
 -12   9   0      297.71      301.56     26.79 o 
 -11   9   0     1499.42     1590.91     63.57 o 
 -10   9   0       60.05       40.94     17.78 o 
  -9   9   0     1189.65     1132.00     48.97 o 
  -8   9   0     1569.08     1507.93     42.51 o 
  -7   9   0       42.04       44.83     11.64 o 
  -6   9   0     2200.51     2104.41     49.75 o 
  -5   9   0     3323.29     3407.41     60.15 o 
  -4   9   0      180.34      209.75     10.83 o 
  -3   9   0     1096.30     1153.13     22.17 o 
  -2   9   0     1099.56     1135.16     22.56 o 
  -1   9   0      718.72      671.37     19.45 o 
   0   9   0     1478.86     1416.42     28.13 o 
   1   9   0      397.43      459.52     22.17 o 
   2   9   0     1726.36     1762.26     48.09 o 
   3   9   0     1692.95     1843.38     50.75 o 
   4   9   0       36.70        9.77     11.86 o 
   5   9   0      434.88      393.15     25.21 o 
 -12  10   0      764.35      725.75     38.61 o 
 -11  10   0      265.27      276.18     32.50 o 
 -10  10   0      227.32      229.64     29.05 o 
  -9  10   0     1666.34     1713.57     48.47 o 
  -8  10   0      141.02      141.74     22.73 o 
  -7  10   0     1045.70      955.29     34.14 o 
  -6  10   0     3357.59     3273.35     61.22 o 
  -5  10   0      723.75      663.21     45.39 o 
  -4  10   0     2186.47     2235.71     61.27 o 
  -3  10   0     1552.02     1478.90     36.43 o 
  -2  10   0       88.21       78.86     13.25 o 
  -1  10   0     2278.76     2225.16     43.09 o 
   0  10   0      433.50      421.88     17.71 o 
   1  10   0       79.12       99.67     16.19 o 
   2  10   0     1652.68     1656.31     42.80 o 
   3  10   0      319.18      325.37     23.04 o 
   4  10   0      290.11      339.88     27.70 o 
 -12  11   0      439.82      486.09     43.19 o 
 -11  11   0       19.08       10.53     18.83 o 
 -10  11   0      764.17      788.38     47.41 o 
  -9  11   0      777.08      746.15     34.20 o 
  -8  11   0       73.33       65.59     17.60 o 
  -7  11   0     1129.96     1146.10     35.09 o 
  -6  11   0      598.46      626.76     27.33 o 
  -5  11   0      963.09     1004.19     49.57 o 
  -4  11   0     3639.39     3574.97     59.62 o 
  -3  11   0      437.89      377.26     19.64 o 
  -2  11   0     1101.71     1166.51     32.36 o 
  -1  11   0     1245.88     1141.95     28.03 o 
   0  11   0       40.60       26.82     12.15 o 
   1  11   0     1122.33     1118.87     36.74 o 
   2  11   0      855.95      891.11     33.56 o 
   3  11   0       15.44        0.00     13.27 o 
 -11  12   0      383.65      330.82     37.49 o 
 -10  12   0      704.37      686.95     46.48 o 
  -9  12   0        2.27        0.00     13.55 o 
  -8  12   0      518.50      512.27     27.69 o 
  -7  12   0      615.90      612.89     33.61 o 
  -6  12   0       50.49       37.20     15.18 o 
  -5  12   0     2284.68     2276.66     53.30 o 
  -4  12   0      561.05      592.37     27.64 o 
  -3  12   0      304.72      331.21     20.26 o 
  -2  12   0     1304.98     1301.89     31.07 o 
  -1  12   0      285.27      264.45     20.91 o 
   0  12   0      428.72      412.50     25.42 o 
   1  12   0      670.72      689.08     32.18 o 
 -10  13   0      160.65      188.18     26.83 o 
  -9  13   0      477.52      434.87     28.22 o 
  -8  13   0      500.96      442.33     27.77 o 
  -7  13   0       55.33       57.75     15.67 o 
  -6  13   0      523.74      567.44     32.73 o 
  -5  13   0      513.11      493.65     28.07 o 
  -4  13   0       80.68      116.20     17.62 o 
  -3  13   0     1177.63     1331.87     39.48 o 
  -2  13   0      718.42      708.99     34.17 o 
  -1  13   0       28.20       20.98     14.81 o 
   0  13   0      440.18      432.30     28.11 o 
  -8  14   0      136.34       98.85     19.24 o 
  -7  14   0      162.26      171.75     22.15 o 
  -6  14   0      555.60      576.20     32.10 o 
  -5  14   0       38.71       16.88     15.69 o 
  -4  14   0      347.09      357.54     27.00 o 
  -3  14   0      637.88      653.29     35.68 o 
   3 -14   1      330.07      305.25     24.95 o 
   4 -14   1      579.86      541.06     31.27 o 
   5 -14   1       44.82       39.74     16.34 o 
   6 -14   1      453.12      497.11     30.25 o 
   7 -14   1      447.52      484.86     30.11 o 
   8 -14   1       10.59       29.24     15.91 o 
   0 -13   1      503.16      469.57     28.63 o 
   1 -13   1      431.50      447.26     27.09 o 
   2 -13   1      189.10      190.64     20.11 o 
   3 -13   1     1317.73     1350.61     41.97 o 
   4 -13   1      479.27      535.17     29.06 o 
   5 -13   1      142.89      184.05     20.09 o 
   6 -13   1      557.52      479.83     34.74 o 
   7 -13   1       81.76       59.64     15.57 o 
   8 -13   1      168.05      136.34     19.16 o 
   9 -13   1     1007.87     1014.02     45.71 o 
  10 -13   1        2.47        0.00     18.77 o 
  -2 -12   1      205.16      227.43     27.38 o 
  -1 -12   1      253.61      208.95     20.78 o 
   0 -12   1     1140.98     1036.45     36.13 o 
   1 -12   1        0.45        0.00      8.90 o 
   2 -12   1     1078.27     1041.37     27.74 o 
   3 -12   1     1380.09     1356.33     40.13 o 
   4 -12   1       90.62       89.21     15.39 o 
   5 -12   1     1081.41     1101.08     41.68 o 
   6 -12   1      360.42      323.01     22.78 o 
   7 -12   1      138.35      128.23     17.21 o 
   8 -12   1      915.22      963.32     35.28 o 
   9 -12   1      711.31      733.21     35.51 o 
  10 -12   1      198.66      229.17     32.64 o 
  11 -12   1      665.47      664.30     47.44 o 
  -3 -11   1      375.65      387.53     26.07 o 
  -2 -11   1      168.21      156.15     19.26 o 
  -1 -11   1     2135.05     2082.42     49.49 o 
   0 -11   1      692.34      750.08     29.03 o 
   1 -11   1      194.06      188.39     14.03 o 
   2 -11   1     1658.91     1550.86     31.87 o 
   3 -11   1        5.07       12.47      9.48 o 
   4 -11   1     1631.88     1569.15     41.10 o 
   5 -11   1     1732.89     1668.44     42.50 o 
   6 -11   1       79.62       57.09     12.76 o 
   7 -11   1     1064.22     1091.61     36.54 o 
   8 -11   1      987.85      970.27     37.10 o 
   9 -11   1        9.97        5.11     13.34 o 
  10 -11   1     1219.83     1122.35     53.75 o 
  11 -11   1      498.67      490.42     72.62 o 
  12 -11   1      124.34      183.60     30.74 o 
  -4 -10   1      523.19      464.96     34.46 o 
  -3 -10   1       34.75       34.27     17.51 o 
  -2 -10   1     1937.43     2008.28     47.37 o 
  -1 -10   1      707.58      753.32     28.23 o 
   0 -10   1        0.33        5.94      7.84 o 
   1 -10   1     1757.71     1698.37     32.41 o 
   2 -10   1     1333.23     1387.66     28.48 o 
   3 -10   1     1277.71     1212.44     28.31 o 
   4 -10   1     1497.07     1446.28     37.25 o 
   5 -10   1      443.47      495.67     22.98 o 
   6 -10   1      896.09      913.62     29.80 o 
   7 -10   1     2411.09     2524.11     58.87 o 
   8 -10   1      185.91      230.59     20.64 o 
   9 -10   1      824.27      783.12     33.61 o 
  10 -10   1     1764.35     1819.47     66.81 o 
  11 -10   1       32.75       11.02     18.49 o 
  12 -10   1      968.18     1009.49     54.83 o 
  -6  -9   1      132.16      136.54     28.50 o 
  -5  -9   1      656.31      615.21     38.96 o 
  -4  -9   1      198.50      230.68     19.65 o 
  -3  -9   1      227.30      192.26     19.70 o 
  -2  -9   1     2316.43     2273.21     64.95 o 
  -1  -9   1       49.46       54.03      9.78 o 
   0  -9   1      370.88      379.79     15.85 o 
   1  -9   1     1393.33     1394.98     27.55 o 
   2  -9   1       60.51       68.11      7.86 o 
   3  -9   1     2653.50     2537.70     46.79 o 
   4  -9   1     1795.12     1881.87     32.02 o 
   5  -9   1      217.75      211.89     15.47 o 
   6  -9   1     3258.84     3120.09     64.09 o 
   7  -9   1      702.25      693.73     47.95 o 
   8  -9   1      365.10      367.52     24.92 o 
   9  -9   1     1799.14     1755.34     47.70 o 
  10  -9   1      451.32      504.73     36.57 o 
  11  -9   1      479.24      455.11     37.20 o 
  12  -9   1     1008.69     1032.60     43.36 o 
  13  -9   1       10.44        2.29     16.11 o 
  -7  -8   1        1.05        0.00     21.37 o 
  -6  -8   1      592.59      574.96    109.63 o 
  -5  -8   1      697.81      652.48     27.97 o 
  -4  -8   1        2.69        0.00     10.04 o 
  -3  -8   1     3329.22     3282.79     59.34 o 
  -2  -8   1      566.33      600.63     19.70 o 
  -1  -8   1       16.23       11.11      7.27 o 
   0  -8   1     1757.58     1816.48     30.73 o 
   1  -8   1     1211.42     1092.42     23.10 o 
   2  -8   1     1750.97     1760.93     25.17 o 
   3  -8   1     3455.38     3444.43     41.56 o 
   4  -8   1      218.29      249.90      9.63 o 
   5  -8   1     3275.60     3178.70     45.29 o 
   6  -8   1     2734.10     2622.93     54.91 o 
   7  -8   1        2.85        0.54      8.60 o 
   8  -8   1     1599.11     1525.49     41.50 o 
   9  -8   1     1165.14     1111.03     54.61 o 
  10  -8   1      109.32      132.65     22.66 o 
  11  -8   1     1042.94     1119.84     41.27 o 
  12  -8   1      492.42      436.63     30.40 o 
  13  -8   1      164.17      144.13     23.24 o 
  -8  -7   1      105.09       98.77     26.06 o 
  -7  -7   1      535.09      483.69     40.92 o 
  -6  -7   1     1629.81     1594.74     48.81 o 
  -5  -7   1      293.69      273.82     18.83 o 
  -4  -7   1      728.42      691.69     25.08 o 
  -3  -7   1     2179.46     2149.87     37.90 o 
  -2  -7   1       43.93       43.08      9.47 o 
  -1  -7   1     4127.66     4097.69     55.34 o 
   0  -7   1     2345.52     2354.97     40.69 o 
   1  -7   1        5.68        3.66      4.04 o 
   2  -7   1     1237.37     1393.43     28.34 o 
   3  -7   1     4685.95     4412.03     47.87 o 
   4  -7   1     2491.26     2387.35     47.75 o 
   5  -7   1     6877.52     6800.73     86.27 o 
   6  -7   1      344.36      351.87     18.32 o 
   7  -7   1     1411.24     1431.49     37.38 o 
   8  -7   1     2937.87     3104.45     65.66 o 
   9  -7   1      418.59      415.07     68.17 o 
  10  -7   1      370.72      337.68     29.87 o 
  11  -7   1     1135.47     1197.14     41.70 o 
  12  -7   1        5.48       16.49     14.73 o 
  13  -7   1      669.63      699.95     95.76 o 
  -8  -6   1      174.51      195.84     30.25 o 
  -7  -6   1     1962.47     1926.49    128.42 o 
  -6  -6   1     1782.06     1799.79     41.40 o 
  -5  -6   1      912.96      895.34     27.60 o 
  -4  -6   1     2389.47     2226.46     37.59 o 
  -3  -6   1      207.50      191.23     11.31 o 
  -2  -6   1     3072.79     2880.17     38.86 o 
  -1  -6   1     6408.00     6454.01     76.34 o 
   0  -6   1       52.62       28.47      4.56 o 
   1  -6   1     1935.97     1993.55     36.65 o 
   2  -6   1     4494.83     4131.30     44.40 o 
   3  -6   1      554.89      453.59     14.82 o 
   4  -6   1     3715.74     3824.41     52.81 o 
   5  -6   1     1247.62     1373.72     22.03 o 
   6  -6   1     1482.23     1484.02     35.35 o 
   7  -6   1     2118.66     2369.37     89.30 o 
   8  -6   1     2880.61     2922.98     58.29 o 
   9  -6   1      596.11      592.54     86.86 o 
  10  -6   1     1516.53     1474.51     44.06 o 
  11  -6   1     1211.92     1313.67     50.84 o 
  12  -6   1      327.05      289.81     26.12 o 
  13  -6   1      660.87      673.76     73.35 o 
  -9  -5   1        8.22        0.00     18.13 o 
  -8  -5   1     1069.72     1102.86     51.97 o 
  -7  -5   1     1454.48     1517.54     58.17 o 
  -6  -5   1       13.22        0.00      9.00 o 
  -5  -5   1     7291.03     7287.18     99.35 o 
  -4  -5   1     1715.59     1710.87     30.27 o 
  -3  -5   1      807.57      838.40     17.75 o 
  -2  -5   1     8483.07     7835.18     76.12 o 
  -1  -5   1      803.31      898.79     15.77 o 
   0  -5   1     5599.19     4937.71     58.98 o 
   1  -5   1     5889.45     5858.51    105.39 o 
   2  -5   1     1368.46     1367.64     20.92 o 
   3  -5   1      820.27      870.45     16.09 o 
   4  -5   1    12233.35    11865.93    125.88 o 
   5  -5   1       88.05       93.04      9.65 o 
   6  -5   1     1801.24     1976.62     40.97 o 
   7  -5   1     2670.69     2787.88     53.62 o 
   8  -5   1       62.67       42.55     10.50 o 
   9  -5   1     2969.76     2819.89    111.40 o 
  10  -5   1     1692.65     1575.32     44.96 o 
  11  -5   1      227.76      284.14     32.53 o 
  12  -5   1     1627.00     1809.06     67.69 o 
  13  -5   1       82.56       64.79     36.70 o 
 -10  -4   1      353.83      411.50     76.23 o 
  -9  -4   1      351.43      331.57     34.32 o 
  -8  -4   1     1973.33     2010.57    107.36 o 
  -7  -4   1      207.23      220.14     25.71 o 
  -6  -4   1     2052.80     2105.95     72.64 o 
  -5  -4   1     1855.54     1852.85     31.71 o 
  -4  -4   1       68.14      103.48      7.64 o 
  -3  -4   1     5812.99     5700.56     57.79 o 
  -2  -4   1     7417.22     6998.94     72.87 o 
  -1  -4   1     3538.29     2885.37     31.87 o 
   0  -4   1     9782.12     9258.99     84.99 o 
   1  -4   1     7271.03     6965.75     99.99 o 
   2  -4   1      207.71      232.56      7.54 o 
   3  -4   1     7515.38     7277.68     79.05 o 
   4  -4   1     4116.39     4035.83     46.77 o 
   5  -4   1     2521.79     2360.16     60.96 o 
   6  -4   1     4961.95     5151.57     81.26 o 
   7  -4   1     1366.90     1367.82     33.49 o 
   8  -4   1     2149.69     2209.22     42.56 o 
   9  -4   1     2179.14     2274.24     52.63 o 
  10  -4   1      156.92      119.79     17.17 o 
  11  -4   1     1487.51     1481.11     57.54 o 
  12  -4   1      864.62      947.78     74.91 o 
  13  -4   1        2.64        0.00     27.97 o 
 -10  -3   1       79.84       69.43     22.51 o 
  -9  -3   1     1246.97     1256.37     53.38 o 
  -8  -3   1      711.82      782.77     41.82 o 
  -7  -3   1      363.67      343.79     44.67 o 
  -6  -3   1     2863.60     2950.30     39.87 o 
  -5  -3   1      890.35      911.87     18.44 o 
  -4  -3   1     1693.21     1827.98     25.02 o 
  -3  -3   1     8566.76     8420.42     78.63 o 
  -2  -3   1     1025.05      925.23     14.20 o 
  -1  -3   1     4137.05     4158.24     44.28 o 
   0  -3   1    13643.23    12786.36    120.49 o 
   1  -3   1      149.42      145.57      7.96 o 
   2  -3   1     3182.18     3648.13     41.63 o 
   3  -3   1     5862.68     6143.13     66.40 o 
   4  -3   1       43.86       29.09      5.96 o 
   5  -3   1     5882.13     5800.29     73.09 o 
   6  -3   1     5743.16     5749.88     59.47 o 
   7  -3   1      168.16      169.34      7.37 o 
   8  -3   1     2892.63     3082.83     77.65 o 
   9  -3   1       37.53       55.49     13.02 o 
  10  -3   1      249.09      211.88     20.06 o 
  11  -3   1     2546.43     2425.76    115.81 o 
  12  -3   1      169.43      217.35     45.82 o 
  13  -3   1      321.51      263.17     52.87 o 
 -11  -2   1       19.20        0.00     37.93 o 
 -10  -2   1      526.34      458.24     36.20 o 
  -9  -2   1     2322.14     2236.94    153.85 o 
  -8  -2   1       73.36       64.13     18.03 o 
  -7  -2   1     2470.33     2562.36     47.72 o 
  -6  -2   1     2090.07     2275.68     29.81 o 
  -5  -2   1        1.68        4.07      3.88 o 
  -4  -2   1     6807.57     6914.74     65.97 o 
  -3  -2   1     7432.30     6789.45     63.40 o 
  -2  -2   1     4142.45     3819.88     37.54 o 
  -1  -2   1    36677.88    32393.64    293.32 o 
   1  -2   1    14601.89    13023.31    233.25 o 
   2  -2   1    35115.24    32064.08    363.24 o 
   3  -2   1     1616.12     1452.81     17.00 o 
   4  -2   1     1428.94     1678.02     20.15 o 
   5  -2   1    10205.37     9900.89     96.43 o 
   6  -2   1      557.05      510.07     10.43 o 
   7  -2   1      913.60     1070.36     15.75 o 
   8  -2   1     1347.94     1365.89     30.22 o 
   9  -2   1      269.27      260.56     19.75 o 
  10  -2   1     1685.20     1779.87     93.09 o 
  11  -2   1      660.44      518.40     58.86 o 
  12  -2   1       41.13       10.18     29.99 o 
 -11  -1   1      412.78      402.42     61.99 o 
 -10  -1   1     1503.55     1377.87     56.45 o 
  -9  -1   1      596.06      604.17     36.15 o 
  -8  -1   1     1433.62     1494.05     35.09 o 
  -7  -1   1     3603.21     3562.94     51.41 o 
  -6  -1   1        9.13        5.18      4.39 o 
  -5  -1   1     1166.59     1186.85     19.17 o 
  -4  -1   1    16858.86    16400.26    154.90 o 
  -3  -1   1        2.77        0.00      3.40 o 
  -2  -1   1    17912.51    16097.67    185.94 o 
  -1  -1   1     9187.12     9238.39    125.34 o 
   0  -1   1      664.27      612.22     14.20 o 
   1  -1   1    19793.82    19047.57    313.65 o 
   3  -1   1     8991.41     7925.32     76.45 o 
   4  -1   1     8616.55     8618.93     77.76 o 
   5  -1   1     6410.81     6115.65     63.18 o 
   6  -1   1     2683.06     2725.99     31.25 o 
   7  -1   1     2348.79     2581.67     29.41 o 
   8  -1   1      278.11      272.95     15.56 o 
   9  -1   1     1291.77     1288.16     73.68 o 
  10  -1   1     1355.77     1510.77     85.93 o 
  11  -1   1       34.41        0.00     26.18 o 
  12  -1   1      570.44      521.47     65.62 o 
 -12   0   1       13.53        0.00     35.58 o 
 -11   0   1     1042.10      951.31     74.86 o 
 -10   0   1      861.73      825.99     65.34 o 
  -9   0   1      377.24      383.15     25.39 o 
  -8   0   1     5095.52     5051.83     67.58 o 
  -7   0   1     1999.96     2068.71     31.10 o 
  -6   0   1     3914.79     3732.44     44.58 o 
  -5   0   1     5952.39     6308.76     60.41 o 
  -4   0   1     2850.81     2660.66     34.93 o 
  -3   0   1      583.94      756.45     13.39 o 
  -2   0   1     9527.94    10159.75    105.41 o 
  -1   0   1      946.91      889.18     18.30 o 
   1   0   1    10531.88    10877.57    126.35 o 
   2   0   1     4992.83     3898.28     57.53 o 
   3   0   1     1751.68     2276.76     25.94 o 
   4   0   1     5085.55     5201.99     49.78 o 
   5   0   1        9.20        9.30      3.68 o 
   6   0   1     7576.80     7683.11     73.84 o 
   7   0   1     2595.22     2587.89     32.71 o 
   8   0   1      609.55      640.63     34.67 o 
   9   0   1     2275.62     2221.12    125.21 o 
  10   0   1      669.89      704.30     66.02 o 
  11   0   1      409.75      397.72     56.28 o 
  12   0   1      688.91      623.46     73.18 o 
 -12   1   1      403.43      324.65     57.57 o 
 -11   1   1      941.93     1011.11     74.46 o 
 -10   1   1        0.95       10.16     25.20 o 
  -9   1   1     2722.60     2805.17     62.19 o 
  -8   1   1     2941.25     2993.13     56.80 o 
  -7   1   1      602.37      599.04     14.50 o 
  -6   1   1    11954.43    11733.76    105.62 o 
  -5   1   1     2279.84     2394.83     32.60 o 
  -4   1   1     3004.27     2911.52     36.15 o 
  -3   1   1     9488.66     9721.83    102.03 o 
  -1   1   1     7302.61     6560.35    112.15 o 
   0   1   1    20675.77    19339.16    261.31 o 
   1   1   1    17131.18    14466.51    264.85 o 
   2   1   1      689.46      945.64     17.22 o 
   3   1   1     5238.45     5559.75     52.59 o 
   4   1   1       98.03      107.75      6.10 o 
   5   1   1     4948.57     5073.01     56.05 o 
   6   1   1     8129.50     8231.24     86.65 o 
   7   1   1        3.92        3.02      6.06 o 
   8   1   1     2920.69     3092.93     87.53 o 
   9   1   1     1574.32     1604.45     55.53 o 
  10   1   1       52.91       73.60     21.76 o 
  11   1   1     1213.60     1362.84     92.20 o 
 -12   2   1      927.72      792.64     73.85 o 
 -11   2   1      190.45      161.04     26.61 o 
 -10   2   1      543.26      583.67     29.42 o 
  -9   2   1     2495.70     2663.74     59.61 o 
  -8   2   1      636.61      612.44     25.50 o 
  -7   2   1     4377.22     4486.80     50.89 o 
  -6   2   1     5784.68     5869.47     61.42 o 
  -5   2   1      793.56      734.49     13.72 o 
  -4   2   1     6395.26     6694.80     81.69 o 
  -3   2   1     1182.32     1520.96     25.69 o 
  -2   2   1      102.22       71.91      5.29 o 
  -1   2   1     3960.19     4725.04     58.03 o 
   0   2   1      751.71     1090.82     19.09 o 
   1   2   1     1967.89     1752.98     32.41 o 
   2   2   1    11176.58    10590.45     96.06 o 
   3   2   1      577.04      655.55     12.67 o 
   4   2   1     2677.16     2558.47     32.67 o 
   5   2   1     8851.96     8885.75     91.90 o 
   6   2   1      621.48      623.37     20.04 o 
   7   2   1     1567.68     1712.49     66.44 o 
   8   2   1     1925.76     1979.78     62.32 o 
   9   2   1       29.83       27.32     24.78 o 
  10   2   1     1259.96     1331.06     55.22 o 
  11   2   1     1033.84      911.58     83.92 o 
 -13   3   1      762.95      709.90     76.76 o 
 -12   3   1      709.55      779.89     74.07 o 
 -11   3   1        9.71       19.05     14.90 o 
 -10   3   1     1154.79     1125.92     38.78 o 
  -9   3   1     1034.89     1035.91     34.54 o 
  -8   3   1        4.98        0.00      8.48 o 
  -7   3   1     5396.09     5533.14     66.07 o 
  -6   3   1      955.05     1016.55     15.39 o 
  -5   3   1     3669.33     3606.78     48.37 o 
  -4   3   1     6546.96     6993.23     68.61 o 
  -3   3   1     2133.61     2007.79     21.37 o 
  -2   3   1     2842.98     3137.79     31.10 o 
  -1   3   1     1607.86     2062.05     22.90 o 
   0   3   1     2658.58     2190.39     29.95 o 
   1   3   1     2411.95     2652.71     30.45 o 
   2   3   1     7429.44     7025.43     70.93 o 
   3   3   1     1458.81     1318.39     20.52 o 
   4   3   1     3494.42     3419.20     41.99 o 
   5   3   1     1833.60     1831.72     35.96 o 
   6   3   1      325.74      326.35     19.14 o 
   7   3   1     2576.42     2579.09     55.96 o 
   8   3   1       79.43       94.78     21.43 o 
   9   3   1      481.84      478.44     35.98 o 
  10   3   1     1421.94     1376.29     59.63 o 
 -13   4   1     1121.42     1120.71     88.39 o 
 -12   4   1      101.92      105.23     20.96 o 
 -11   4   1      713.20      669.54     33.11 o 
 -10   4   1     2621.33     2523.80     59.52 o 
  -9   4   1       83.63       66.00     13.82 o 
  -8   4   1     1128.81     1214.29     57.37 o 
  -7   4   1     4920.55     4997.65     75.47 o 
  -6   4   1      401.56      333.52     15.28 o 
  -5   4   1     8819.76     8616.35    122.13 o 
  -4   4   1     7666.84     7502.23     76.70 o 
  -3   4   1       30.11       20.33      2.89 o 
  -2   4   1     1176.98     1612.04     20.24 o 
  -1   4   1       49.83       29.84      4.89 o 
   0   4   1     3992.65     3713.96     34.30 o 
   1   4   1     4347.19     4440.82     61.69 o 
   2   4   1      645.85      553.92     11.80 o 
   3   4   1     2345.69     2392.65     29.99 o 
   4   4   1     3040.79     2960.53     38.74 o 
   5   4   1        0.62        0.00      6.87 o 
   6   4   1      361.03      427.08     21.74 o 
   7   4   1     2140.47     2235.20     45.47 o 
   8   4   1      262.82      187.85     26.42 o 
   9   4   1      990.59     1116.19     53.32 o 
  10   4   1      466.77      503.92     41.96 o 
 -13   5   1      815.05      935.48     44.17 o 
 -12   5   1      873.58      901.16     40.35 o 
 -11   5   1     1710.22     1758.96     51.26 o 
 -10   5   1     1895.15     1805.90     49.67 o 
  -9   5   1      859.67      908.18     32.33 o 
  -8   5   1     2637.09     2662.37     70.09 o 
  -7   5   1      852.27      930.90     26.75 o 
  -6   5   1     7400.44     6990.87    105.24 o 
  -5   5   1    10092.30     9575.63    103.65 o 
  -4   5   1     1433.69     1301.34     17.44 o 
  -3   5   1     3314.88     3474.38     36.83 o 
  -2   5   1     3116.66     3185.56     38.39 o 
  -1   5   1     1542.66     1427.94     17.67 o 
   0   5   1     6566.71     6829.48     58.96 o 
   1   5   1      144.48      209.37      8.17 o 
   2   5   1       74.25       96.03      7.15 o 
   3   5   1     3047.73     3127.35     40.58 o 
   4   5   1      599.31      540.06     20.42 o 
   5   5   1      262.85      283.70     16.83 o 
   6   5   1     1684.54     1558.58     37.28 o 
   7   5   1       81.38       57.11     12.43 o 
   8   5   1      496.92      414.10     35.86 o 
   9   5   1      841.98      831.44     74.16 o 
 -13   6   1        8.49        0.00     17.51 o 
 -12   6   1     1134.03     1186.59     47.59 o 
 -11   6   1     1356.13     1421.01     45.81 o 
 -10   6   1      669.78      704.63     31.32 o 
  -9   6   1     3926.93     3764.04     92.98 o 
  -8   6   1     1711.32     1670.75     53.44 o 
  -7   6   1       65.75      102.88     11.72 o 
  -6   6   1     6603.11     6552.59     75.02 o 
  -5   6   1      532.94      565.48     17.01 o 
  -4   6   1     1966.26     1917.84     25.59 o 
  -3   6   1    10127.84     9868.63     80.59 o 
  -2   6   1      913.03      921.90     14.12 o 
  -1   6   1     5120.18     5058.64     46.93 o 
   0   6   1     3845.48     3756.45     40.30 o 
   1   6   1       11.46       13.69      5.08 o 
   2   6   1     1948.67     2070.04     33.90 o 
   3   6   1      977.82      944.15     29.06 o 
   4   6   1      254.02      322.34     18.09 o 
   5   6   1     2721.56     2801.87     53.43 o 
   6   6   1     2069.29     2223.59     47.99 o 
   7   6   1       57.41       26.47     14.33 o 
   8   6   1      871.91      860.58     49.92 o 
 -13   7   1      507.92      581.26     36.15 o 
 -12   7   1      929.61     1002.86     41.81 o 
 -11   7   1       10.53       28.28     15.70 o 
 -10   7   1     2863.87     2979.16     84.16 o 
  -9   7   1     1983.74     1996.53     51.70 o 
  -8   7   1       59.90       49.87     15.12 o 
  -7   7   1     1441.77     1415.11     43.93 o 
  -6   7   1     1105.01     1138.66     31.59 o 
  -5   7   1      274.61      248.47     15.75 o 
  -4   7   1     4441.19     4450.27     39.65 o 
  -3   7   1      888.31      938.13     18.52 o 
  -2   7   1     1093.36     1096.32     18.18 o 
  -1   7   1     6992.83     6896.40     66.51 o 
   0   7   1      885.99      869.92     18.07 o 
   1   7   1      948.60      976.35     22.42 o 
   2   7   1     1430.30     1538.64     35.30 o 
   3   7   1       11.61        5.92      8.63 o 
   4   7   1     2052.47     2122.31     45.53 o 
   5   7   1     2358.74     2451.51     62.71 o 
   6   7   1        7.97        0.00     11.02 o 
   7   7   1      890.37      843.87     49.75 o 
 -13   8   1      705.16      661.67     38.54 o 
 -12   8   1      387.37      381.20     29.51 o 
 -11   8   1      425.74      422.57     28.35 o 
 -10   8   1     1805.26     1879.87     52.76 o 
  -9   8   1       61.56       65.65     17.50 o 
  -8   8   1      914.51      935.95     31.98 o 
  -7   8   1     1919.25     1882.68     45.02 o 
  -6   8   1       90.16       88.98     12.69 o 
  -5   8   1     2238.22     2318.33     33.20 o 
  -4   8   1     2642.76     2611.31     29.83 o 
  -3   8   1      241.21      210.62      9.38 o 
  -2   8   1     2611.26     2673.11     36.00 o 
  -1   8   1     1337.18     1286.88     23.52 o 
   0   8   1      396.07      365.47     14.54 o 
   1   8   1     2597.49     2709.72     58.84 o 
   2   8   1      446.15      460.90     37.57 o 
   3   8   1      289.67      296.04     19.53 o 
   4   8   1     1462.38     1478.17     39.31 o 
   5   8   1       98.39       78.63     14.31 o 
   6   8   1      505.27      549.17     30.12 o 
 -13   9   1      529.68      532.48     35.78 o 
 -12   9   1       19.12       20.42     15.64 o 
 -11   9   1     1060.54     1118.67     42.61 o 
 -10   9   1      825.55      893.14     47.09 o 
  -9   9   1       21.68        0.00     14.12 o 
  -8   9   1     1634.52     1678.04     45.26 o 
  -7   9   1      348.51      338.98     30.75 o 
  -6   9   1      560.97      510.64     30.97 o 
  -5   9   1     4651.98     4729.20     66.82 o 
  -4   9   1      602.78      578.01     15.00 o 
  -3   9   1     1437.62     1476.63     25.83 o 
  -2   9   1     1985.68     1926.62     33.11 o 
  -1   9   1       93.52       85.95      9.86 o 
   0   9   1     1629.38     1726.96     32.10 o 
   1   9   1     2745.24     2816.34     54.43 o 
   2   9   1      233.42      227.23     18.36 o 
   3   9   1      983.92     1006.65     33.14 o 
   4   9   1      539.30      620.34     28.62 o 
   5   9   1       42.97       52.33     14.55 o 
 -12  10   1      307.29      239.74     30.52 o 
 -11  10   1      667.92      648.72     35.37 o 
 -10  10   1       30.67       36.26     19.03 o 
  -9  10   1      766.40      841.17     44.61 o 
  -8  10   1     1089.04     1116.07     37.94 o 
  -7  10   1      156.51      167.32     18.17 o 
  -6  10   1     2664.51     2777.96     55.31 o 
  -5  10   1      909.50      900.03     26.32 o 
  -4  10   1       36.27       41.21      8.51 o 
  -3  10   1     2940.92     2934.58     44.67 o 
  -2  10   1      584.67      563.06     19.27 o 
  -1  10   1      836.53      852.67     23.37 o 
   0  10   1     1519.18     1491.85     39.36 o 
   1  10   1      561.19      561.66     26.22 o 
   2  10   1      820.57      883.07     32.60 o 
   3  10   1      888.22      866.86     33.20 o 
   4  10   1        2.42        0.00     12.63 o 
 -12  11   1      642.09      513.29     34.88 o 
 -11  11   1      137.86      132.30     28.14 o 
 -10  11   1      455.27      438.00     38.56 o 
  -9  11   1     1060.31     1192.28     58.27 o 
  -8  11   1      144.39      122.13     18.41 o 
  -7  11   1     1315.81     1310.26     37.94 o 
  -6  11   1      799.90      771.17     39.45 o 
  -5  11   1        0.41        0.00      9.07 o 
  -4  11   1     1556.42     1561.21     36.39 o 
  -3  11   1      695.92      692.81     24.99 o 
  -2  11   1      182.97      211.09     14.19 o 
  -1  11   1      912.32      862.87     28.44 o 
   0  11   1     1861.70     2023.26     85.36 o 
   1  11   1      126.33       98.06     15.93 o 
   2  11   1      904.19      932.21     46.50 o 
   3  11   1      163.19      140.30     20.01 o 
 -11  12   1       86.46       39.51     22.88 o 
 -10  12   1      790.29      782.49     81.93 o 
  -9  12   1      388.65      402.76     37.44 o 
  -8  12   1      184.82      182.39     21.57 o 
  -7  12   1      877.86      894.67     34.46 o 
  -6  12   1       12.23       25.93     12.82 o 
  -5  12   1      671.01      659.89     39.96 o 
  -4  12   1     1431.41     1470.00     37.21 o 
  -3  12   1       41.13       33.69     11.51 o 
  -2  12   1      624.59      648.96     26.62 o 
  -1  12   1      837.78      840.33     30.48 o 
   0  12   1        4.23        0.00     11.95 o 
   1  12   1      710.41      704.00     35.89 o 
 -10  13   1      561.83      518.45     37.61 o 
  -9  13   1        0.08        0.00     13.98 o 
  -8  13   1      554.45      560.36     32.94 o 
  -7  13   1      265.12      256.07     23.15 o 
  -6  13   1       98.89      103.06     17.54 o 
  -5  13   1      689.56      717.44     53.24 o 
  -4  13   1      206.36      233.76     19.42 o 
  -3  13   1      248.73      202.37     21.75 o 
  -2  13   1      698.19      753.01     35.57 o 
  -1  13   1      180.03      198.72     27.51 o 
  -7  14   1       20.94       12.03     14.95 o 
  -6  14   1      317.95      349.42     26.74 o 
  -5  14   1      336.22      319.37     25.91 o 
  -4  14   1       34.92       29.27     16.75 o 
   3 -14   2       33.11       26.09     15.04 o 
   4 -14   2      511.72      481.84     40.94 o 
   5 -14   2      462.88      518.40     31.53 o 
   6 -14   2       62.80       57.87     17.08 o 
   7 -14   2      656.30      647.74     35.86 o 
   8 -14   2      198.32      201.10     23.20 o 
   0 -13   2      111.74      101.02     18.25 o 
   1 -13   2      825.41      865.04     39.42 o 
   2 -13   2       64.70       47.59     15.52 o 
   3 -13   2      559.52      584.65     29.96 o 
   4 -13   2      703.79      668.29     31.60 o 
   5 -13   2       62.73       48.36     14.29 o 
   6 -13   2      563.83      608.32     30.65 o 
   7 -13   2      631.44      605.18     33.19 o 
   8 -13   2       10.52       23.49     14.28 o 
   9 -13   2     1134.06     1100.66     40.18 o 
  10 -13   2      257.35      278.67     28.32 o 
  -2 -12   2      627.97      607.17     31.24 o 
  -1 -12   2        0.39        0.00     13.34 o 
   0 -12   2      925.57      874.93     33.17 o 
   1 -12   2      482.68      462.12     20.52 o 
   2 -12   2      155.71      141.82     14.89 o 
   3 -12   2     1623.72     1603.12     69.79 o 
   4 -12   2      613.77      584.70     31.77 o 
   5 -12   2      121.87      108.74     16.26 o 
   6 -12   2     1122.81     1131.38     36.92 o 
   7 -12   2      107.04      107.46     16.82 o 
   8 -12   2      596.10      571.05     28.92 o 
   9 -12   2     1751.82     1845.53     55.09 o 
  10 -12   2       42.07       22.28     16.74 o 
  11 -12   2      562.90      639.60     86.60 o 
  -3 -11   2      708.05      688.59     31.64 o 
  -2 -11   2       48.73       12.10     13.26 o 
  -1 -11   2      646.95      600.22     28.03 o 
   0 -11   2     1101.17     1025.35     28.78 o 
   1 -11   2      158.76      152.87     12.92 o 
   2 -11   2      767.69      753.47     24.71 o 
   3 -11   2     1503.04     1514.15     40.62 o 
   4 -11   2      203.28      211.08     18.63 o 
   5 -11   2     1521.40     1458.62     39.16 o 
   6 -11   2     1040.86     1057.21     33.86 o 
   7 -11   2      179.52      184.09     17.88 o 
   8 -11   2     2436.58     2528.80     62.27 o 
   9 -11   2      732.89      822.48     36.24 o 
  10 -11   2      203.38      213.68     25.14 o 
  11 -11   2      893.92      908.47     52.66 o 
  12 -11   2       66.00       81.74     25.61 o 
  -5 -10   2       24.77       15.14     18.52 o 
  -4 -10   2      654.82      624.09     29.54 o 
  -3 -10   2       83.10       73.35     14.83 o 
  -2 -10   2      432.71      445.66     29.68 o 
  -1 -10   2     2315.80     2352.96     50.31 o 
   0 -10   2     1105.63     1084.51     27.42 o 
   1 -10   2      118.08      117.30     11.20 o 
   2 -10   2     2186.35     2046.46     39.02 o 
   3 -10   2      238.57      248.69     25.76 o 
   4 -10   2     1943.76     1725.28     41.05 o 
   5 -10   2     2614.55     2417.84     50.18 o 
   6 -10   2       14.80        7.04      9.50 o 
   7 -10   2     1872.85     1809.52     48.50 o 
   8 -10   2     1144.05     1214.18     78.23 o 
   9 -10   2       22.82        2.12     11.96 o 
  10 -10   2     1237.51     1118.52     51.70 o 
  11 -10   2      710.00      758.43     46.10 o 
  12 -10   2      191.21      193.24     36.20 o 
  -6  -9   2       50.07       58.36     24.20 o 
  -5  -9   2      395.44      361.54     25.60 o 
  -4  -9   2      808.71      834.42     31.23 o 
  -3  -9   2        3.45        6.33     10.59 o 
  -2  -9   2     2133.64     2077.45     39.28 o 
  -1  -9   2      537.25      610.71     22.12 o 
   0  -9   2        8.69        8.04      7.21 o 
   1  -9   2     1921.01     1932.95     38.46 o 
   2  -9   2     2544.77     2492.53     38.51 o 
   3  -9   2     1408.06     1291.76     25.44 o 
   4  -9   2     4695.09     4678.97    100.30 o 
   5  -9   2      811.58      803.12     26.14 o 
   6  -9   2     1677.40     1516.14     41.32 o 
   7  -9   2     2094.95     2119.03     51.02 o 
   8  -9   2       23.14       50.50     13.00 o 
   9  -9   2     1062.88     1002.97     35.55 o 
  10  -9   2     1253.53     1251.82     52.85 o 
  11  -9   2       36.10       25.44     18.00 o 
  12  -9   2      754.95      718.52     47.97 o 
  13  -9   2      397.52      351.71     30.96 o 
  -7  -8   2      470.20      499.32     65.90 o 
  -6  -8   2      106.96      111.45     34.27 o 
  -5  -8   2     1556.70     1535.60     39.84 o 
  -4  -8   2      554.05      507.00     23.62 o 
  -3  -8   2     1523.49     1508.62     32.14 o 
  -2  -8   2      943.28     1042.45     25.50 o 
  -1  -8   2      473.20      477.94     17.37 o 
   0  -8   2      972.63     1055.90     22.61 o 
   1  -8   2     1271.42     1403.75     24.01 o 
   2  -8   2        6.23        4.98      4.90 o 
   3  -8   2     3357.66     3312.20     53.00 o 
   4  -8   2     4088.67     4040.15     45.82 o 
   5  -8   2       70.97       67.98      7.67 o 
   6  -8   2     2283.91     2233.35     76.13 o 
   7  -8   2      955.46      949.28     42.99 o 
   8  -8   2      610.75      593.94     26.56 o 
   9  -8   2     1374.40     1364.82     40.31 o 
  10  -8   2      503.51      485.57     40.95 o 
  11  -8   2      411.98      349.06     32.94 o 
  12  -8   2      859.12      840.93     38.89 o 
  13  -8   2       31.69       29.51     17.49 o 
  -8  -7   2      733.89      732.83    104.09 o 
  -7  -7   2       21.16       20.56     26.01 o 
  -6  -7   2     1582.95     1603.38     62.08 o 
  -5  -7   2     1499.22     1460.20     37.22 o 
  -4  -7   2       13.61        9.61      8.61 o 
  -3  -7   2     5026.41     4791.00     68.66 o 
  -2  -7   2      809.15      783.71     20.46 o 
  -1  -7   2      782.16      821.16     18.93 o 
   0  -7   2     4383.83     4393.54     49.73 o 
   1  -7   2      305.99      306.40     11.26 o 
   2  -7   2       17.23       33.75      5.93 o 
   3  -7   2     5111.91     5366.67     59.73 o 
   4  -7   2      397.17      366.17     12.41 o 
   5  -7   2      993.43     1043.11     20.40 o 
   6  -7   2     3726.27     3769.88     92.67 o 
   7  -7   2       48.56       56.45     11.01 o 
   8  -7   2     1875.51     1741.12     43.46 o 
   9  -7   2     2508.52     2424.04     55.16 o 
  10  -7   2       20.75       11.67     22.74 o 
  11  -7   2      815.82      742.42     65.29 o 
  12  -7   2      263.40      313.47     26.15 o 
  13  -7   2       64.28       17.62     31.11 o 
  -8  -6   2       30.34       23.21     47.61 o 
  -7  -6   2     1289.60     1446.58     59.59 o 
  -6  -6   2     2464.39     2417.68     74.51 o 
  -5  -6   2     1121.87     1050.38     29.24 o 
  -4  -6   2     2073.15     2055.62     35.89 o 
  -3  -6   2     1765.36     1736.16     31.08 o 
  -2  -6   2      823.21      792.18     17.84 o 
  -1  -6   2     8780.68     8217.48     86.18 o 
   0  -6   2     8437.91     7936.42     81.72 o 
   1  -6   2     1828.37     1737.43     35.78 o 
   2  -6   2     3941.33     4017.80     43.37 o 
   3  -6   2     6018.53     5580.49     61.66 o 
   4  -6   2      197.97      134.81      8.87 o 
   5  -6   2     4764.91     4759.42     57.54 o 
   6  -6   2      332.50      318.23     13.36 o 
   7  -6   2     1171.42     1158.73     32.23 o 
   8  -6   2     4691.34     4759.80     85.39 o 
   9  -6   2      942.77      943.55     32.29 o 
  10  -6   2     2150.27     2139.82     67.18 o 
  11  -6   2      697.19      565.29     77.62 o 
  12  -6   2        4.55        0.00     17.57 o 
  13  -6   2      506.62      372.26     59.25 o 
  -9  -5   2      379.69      359.99     36.95 o 
  -8  -5   2      426.70      436.57     62.46 o 
  -7  -5   2     1894.49     1898.98     65.03 o 
  -6  -5   2      371.34      360.49     21.80 o 
  -5  -5   2      420.27      460.64     23.39 o 
  -4  -5   2     4921.14     5016.98     64.04 o 
  -3  -5   2     1407.24     1303.47     22.85 o 
  -2  -5   2     3122.88     2930.93     34.98 o 
  -1  -5   2    18239.62    17020.64    150.63 o 
   0  -5   2        3.63        2.97      3.35 o 
   1  -5   2     6807.45     6259.59     61.35 o 
   2  -5   2     9435.63     8799.20    112.87 o 
   3  -5   2       82.58       75.39      6.18 o 
   4  -5   2     3996.54     4019.55     48.82 o 
   5  -5   2     9833.37     9438.04    102.70 o 
   6  -5   2      200.03      226.03     27.01 o 
   7  -5   2     3365.79     3621.76    115.31 o 
   8  -5   2     1335.73     1476.66     38.25 o 
   9  -5   2     1636.81     1680.76     43.80 o 
  10  -5   2     2711.58     2644.55     72.61 o 
  11  -5   2      411.47      330.68     24.77 o 
  12  -5   2      478.04      529.47     62.83 o 
  13  -5   2      629.03      648.47     72.06 o 
 -10  -4   2      828.70      821.19     49.23 o 
  -9  -4   2        0.34        0.00     17.90 o 
  -8  -4   2     1545.50     1563.50     63.39 o 
  -7  -4   2      283.67      223.83     25.57 o 
  -6  -4   2       77.15       95.16     13.99 o 
  -5  -4   2     3057.53     3109.84     44.98 o 
  -4  -4   2     3030.76     2920.44     38.11 o 
  -3  -4   2     1609.61     1768.77     27.13 o 
  -2  -4   2    10873.82    10433.72     95.72 o 
  -1  -4   2    10388.20     9488.10     86.83 o 
   0  -4   2     7002.95     6319.78     56.43 o 
   1  -4   2    18399.18    16558.20    195.22 o 
   2  -4   2       18.25       10.18      3.64 o 
   3  -4   2     5269.85     5085.56     58.02 o 
   4  -4   2    23706.70    22013.28    224.72 o 
   5  -4   2      250.90      237.59      6.05 o 
   6  -4   2     1551.41     1669.58     23.76 o 
   7  -4   2     2198.09     2533.53     50.14 o 
   8  -4   2        1.46        6.10     10.54 o 
   9  -4   2     3359.95     3526.28     71.25 o 
  10  -4   2     1049.83     1037.40     36.44 o 
  11  -4   2      371.78      463.90     55.50 o 
  12  -4   2      957.71     1149.47     82.52 o 
  13  -4   2      228.40      259.37     53.93 o 
 -10  -3   2      206.96      156.27     31.78 o 
  -9  -3   2      333.02      336.35    106.33 o 
  -8  -3   2     2165.86     2131.72     67.82 o 
  -7  -3   2        9.04        5.13     12.45 o 
  -6  -3   2      747.39      807.11     20.92 o 
  -5  -3   2     2594.21     2721.22     36.02 o 
  -4  -3   2       16.12       11.08      4.85 o 
  -3  -3   2     6533.03     6510.74     62.90 o 
  -2  -3   2    10920.03    10365.27     93.39 o 
  -1  -3   2     1146.71     1065.12     14.98 o 
   0  -3   2    23174.03    20611.42    192.11 o 
   1  -3   2     6675.13     6489.31     64.86 o 
   2  -3   2     3861.40     3287.73     43.48 o 
   3  -3   2     2398.59     2707.60     33.31 o 
   4  -3   2      995.87     1141.24     15.85 o 
   5  -3   2     4553.43     4292.50     50.79 o 
   6  -3   2     6558.46     6777.27     70.23 o 
   7  -3   2      118.35      142.75     11.76 o 
   8  -3   2     2259.60     2379.93     43.15 o 
   9  -3   2      389.47      430.67     23.00 o 
  10  -3   2      381.96      336.68     46.27 o 
  11  -3   2     1954.53     2208.58    110.88 o 
  12  -3   2      732.23      626.48     67.92 o 
 -11  -2   2      461.70      382.95     60.87 o 
 -10  -2   2        1.98        2.46     18.51 o 
  -9  -2   2     2136.53     2038.45     65.86 o 
  -8  -2   2      518.70      546.35     29.11 o 
  -7  -2   2      818.62      794.46     26.67 o 
  -6  -2   2     6328.70     6341.72     70.66 o 
  -5  -2   2     2572.24     2551.51     30.57 o 
  -4  -2   2      198.27      261.02      8.09 o 
  -3  -2   2     5425.58     5975.29     56.82 o 
  -2  -2   2      926.67      856.46     12.65 o 
  -1  -2   2     3255.25     3542.30     37.40 o 
   0  -2   2     8562.47     8956.95     93.74 o 
   1  -2   2     3176.35     2408.31     37.42 o 
   2  -2   2    31964.87    28440.13    285.02 o 
   3  -2   2    11100.74    10806.10    115.63 o 
   4  -2   2      535.05      492.54      8.95 o 
   5  -2   2     2140.70     2349.67     28.93 o 
   6  -2   2     2325.85     2433.47     26.52 o 
   7  -2   2      807.96      857.23     14.34 o 
   8  -2   2     1840.14     2035.67     39.07 o 
   9  -2   2      248.71      272.40     40.90 o 
  10  -2   2      932.29      931.28     68.31 o 
  11  -2   2     1573.06     1640.34     94.21 o 
  12  -2   2       80.20       79.39     35.08 o 
 -11  -1   2       13.36        0.00     29.54 o 
 -10  -1   2      701.61      741.23     74.13 o 
  -9  -1   2     1818.38     1765.48     48.86 o 
  -8  -1   2      141.68      157.98     14.30 o 
  -7  -1   2     6118.62     6037.26     76.79 o 
  -6  -1   2     1870.28     1932.69     27.97 o 
  -5  -1   2       34.02       33.67      4.19 o 
  -4  -1   2     6856.62     7149.01     81.33 o 
  -3  -1   2     5040.18     5082.08     58.88 o 
  -2  -1   2     1108.21     1164.66     20.42 o 
  -1  -1   2     5045.79     5454.89    218.05 o 
   0  -1   2     1617.80     1659.01     27.32 o 
   2  -1   2    36765.85    33699.96    286.40 o 
   3  -1   2     7319.16     6305.20     58.40 o 
   4  -1   2     6700.88     6528.85     66.29 o 
   5  -1   2    13922.89    13496.05    105.35 o 
   6  -1   2      470.25      447.40     10.15 o 
   7  -1   2     2518.85     2701.90     30.86 o 
   8  -1   2     1248.79     1415.22     35.80 o 
   9  -1   2      128.58      138.97     33.12 o 
  10  -1   2     1964.76     2095.62    103.67 o 
  11  -1   2      789.49      781.84     71.00 o 
  12  -1   2      206.48      229.21     49.85 o 
 -12   0   2      165.63      137.40     44.20 o 
 -11   0   2      297.57      215.45     45.65 o 
 -10   0   2     1775.42     1741.37     93.04 o 
  -9   0   2      352.31      335.03     22.74 o 
  -8   0   2     2352.16     2421.41     40.74 o 
  -7   0   2     5142.66     5296.94     61.82 o 
  -6   0   2       81.05       68.07      6.61 o 
  -5   0   2     6483.65     6395.31     67.81 o 
  -4   0   2     2841.20     3104.62     36.22 o 
  -3   0   2      119.78       98.20      6.68 o 
  -1   0   2    16111.09    15408.99    175.92 o 
   0   0   2      139.29      156.43      9.45 o 
   2   0   2       88.07       38.90      3.39 o 
   3   0   2     8496.26     7676.08     74.86 o 
   4   0   2    17110.17    17021.75    137.86 o 
   5   0   2     2600.21     2520.52     25.83 o 
   6   0   2     3363.74     3531.44     36.99 o 
   7   0   2     5702.93     6022.40     62.78 o 
   8   0   2      294.21      293.41     15.62 o 
   9   0   2     1718.40     1877.66     59.29 o 
  10   0   2     1303.69     1346.23     83.92 o 
  11   0   2       13.99        0.00     29.71 o 
  12   0   2      670.74      616.64     72.28 o 
 -12   1   2        6.63       16.28     31.27 o 
 -11   1   2     1272.05     1371.52     85.65 o 
 -10   1   2      881.49      929.26     36.97 o 
  -9   1   2      140.91      156.54     18.89 o 
  -8   1   2     4059.49     4296.33     66.72 o 
  -7   1   2      504.46      520.49     13.79 o 
  -6   1   2      881.82      942.47     17.20 o 
  -5   1   2     6393.91     6542.15     67.89 o 
  -4   1   2     1285.48     1263.47     19.99 o 
  -3   1   2     2747.01     2973.07     36.12 o 
  -2   1   2    16129.41    15103.13    309.64 o 
  -1   1   2       21.82        1.62      4.48 o 
   0   1   2     3011.25     3646.68     38.61 o 
   1   1   2    16036.28    14421.95    153.66 o 
   2   1   2     2201.64     1795.80     25.66 o 
   3   1   2     7268.70     7256.52     68.43 o 
   4   1   2      318.13      442.75      9.61 o 
   5   1   2     4538.07     4263.58     49.14 o 
   6   1   2     5710.56     5901.98     67.10 o 
   7   1   2     1712.19     1851.77     37.43 o 
   8   1   2      898.20      933.06     27.24 o 
   9   1   2     2606.12     2655.53     75.01 o 
  10   1   2      258.14      235.00     28.03 o 
  11   1   2      418.49      465.64     63.89 o 
 -12   2   2      497.74      466.53     60.42 o 
 -11   2   2     1249.28     1222.92     44.18 o 
 -10   2   2      111.93      133.07     18.63 o 
  -9   2   2     1596.36     1564.64     43.88 o 
  -8   2   2     2243.21     2323.18     42.71 o 
  -7   2   2        3.91        7.22      4.25 o 
  -6   2   2     6740.38     6668.10     69.72 o 
  -5   2   2     3317.25     3329.20     42.16 o 
  -4   2   2      512.07      535.92     11.53 o 
  -2   2   2    42412.03    36197.65    335.42 o 
  -1   2   2    16924.55    15271.55    124.44 o 
   0   2   2    13910.76    13521.47    118.86 o 
   1   2   2       42.94       84.35      5.53 o 
   2   2   2     3659.62     3448.20     39.50 o 
   3   2   2     3504.75     3639.72     42.77 o 
   4   2   2      323.38      253.17      8.45 o 
   5   2   2     5294.34     5217.19     66.50 o 
   6   2   2     2924.73     3031.88     51.27 o 
   7   2   2      107.95      130.83     26.30 o 
   8   2   2     2189.56     2358.03     54.29 o 
   9   2   2      749.70      698.00     44.31 o 
  10   2   2      165.28      144.34     25.14 o 
  11   2   2     1068.42     1052.06     89.85 o 
 -13   3   2      165.64      179.31     48.45 o 
 -12   3   2     1373.33     1306.29     48.49 o 
 -11   3   2      854.28      879.35     38.13 o 
 -10   3   2      571.55      641.64     30.73 o 
  -9   3   2     2480.81     2654.61     59.57 o 
  -8   3   2      621.63      661.65     26.46 o 
  -7   3   2     1583.73     1569.07     26.49 o 
  -6   3   2     5418.10     5493.83     65.01 o 
  -5   3   2      119.10      121.54      6.20 o 
  -4   3   2     7553.93     7658.69     75.65 o 
  -3   3   2     3572.62     4103.70     37.40 o 
  -2   3   2      855.31      662.29     10.91 o 
  -1   3   2     1766.42     2395.99     24.85 o 
   0   3   2      350.34      491.63      8.49 o 
   1   3   2      215.11      216.62      8.35 o 
   2   3   2     8976.67     8982.43     83.09 o 
   3   3   2       24.03       23.67      3.84 o 
   4   3   2      864.94      815.16     17.93 o 
   5   3   2     3660.76     3417.98     55.86 o 
   6   3   2      228.58      247.61     17.85 o 
   7   3   2      588.20      597.46     27.12 o 
   8   3   2     1012.64     1073.84     47.88 o 
   9   3   2        0.26        0.00     15.20 o 
  10   3   2     1146.62     1094.91     52.61 o 
 -13   4   2      861.42      862.22     54.50 o 
 -12   4   2     1099.33     1188.80     80.11 o 
 -11   4   2        2.06        8.55     14.49 o 
 -10   4   2     2062.57     2082.82     53.89 o 
  -9   4   2     2242.57     2329.39     54.92 o 
  -8   4   2      561.22      611.00     62.52 o 
  -7   4   2     4239.42     4440.67     63.13 o 
  -6   4   2     1493.34     1471.81     19.24 o 
  -5   4   2     1941.43     1948.61     31.50 o 
  -4   4   2    11050.64    10576.68     94.69 o 
  -3   4   2      501.23      555.23     10.31 o 
  -2   4   2     1190.57     1362.46     19.35 o 
  -1   4   2     5574.15     5813.20     47.30 o 
   0   4   2      321.84      300.67      7.61 o 
   1   4   2     4827.81     5072.59     56.78 o 
   2   4   2      755.85      862.24     15.21 o 
   3   4   2        0.77        2.40      4.12 o 
   4   4   2     2757.65     2816.29     59.88 o 
   5   4   2     2357.30     2178.18     49.26 o 
   6   4   2      392.26      394.43     34.66 o 
   7   4   2     1620.86     1463.44     42.58 o 
   8   4   2      178.59      216.82     54.02 o 
   9   4   2      270.97      222.98     30.12 o 
 -13   5   2     1421.81     1727.21     57.95 o 
 -12   5   2       37.43       34.84     16.76 o 
 -11   5   2      944.46      935.89     37.67 o 
 -10   5   2     3086.04     3085.08     77.65 o 
  -9   5   2      406.58      380.90     23.11 o 
  -8   5   2     2276.76     2390.46     53.43 o 
  -7   5   2     2453.91     2491.73     54.72 o 
  -6   5   2        1.61        9.06      3.46 o 
  -5   5   2     7839.88     7750.33     92.53 o 
  -4   5   2     2780.82     2592.04     29.52 o 
  -3   5   2      590.12      646.61     12.25 o 
  -2   5   2     4080.48     4258.97     39.43 o 
  -1   5   2      539.18      591.15     10.40 o 
   0   5   2     1635.16     1732.21     21.10 o 
   1   5   2    10950.78    11019.00    116.42 o 
   2   5   2      722.29      674.26     15.98 o 
   3   5   2     1472.02     1623.61     42.98 o 
   4   5   2     4094.96     4106.21     70.68 o 
   5   5   2        4.93        0.00      8.50 o 
   6   5   2     2239.45     2121.12     45.24 o 
   7   5   2      660.62      685.61     26.55 o 
   8   5   2       21.02        1.55     17.85 o 
   9   5   2      836.22      833.42     67.47 o 
 -13   6   2      235.12      258.62     33.96 o 
 -12   6   2      609.28      629.26     34.76 o 
 -11   6   2      994.78     1025.36     39.97 o 
 -10   6   2      823.88      791.04     39.65 o 
  -9   6   2     1639.33     1571.72     44.10 o 
  -8   6   2     1946.58     1976.70     59.80 o 
  -7   6   2      315.29      314.79     21.78 o 
  -6   6   2     1719.73     1761.34     27.24 o 
  -5   6   2     8869.56     8739.02     95.27 o 
  -4   6   2      113.26      111.99      6.34 o 
  -3   6   2     3741.67     3586.15     33.30 o 
  -2   6   2     2019.86     2098.12     23.09 o 
  -1   6   2       27.17       36.77      8.29 o 
   0   6   2     8050.77     7987.90     70.29 o 
   1   6   2     2328.06     2313.56     32.58 o 
   2   6   2      215.36      233.36     19.23 o 
   3   6   2     3063.99     3230.97     68.44 o 
   4   6   2     1061.24     1012.84     29.62 o 
   5   6   2     1810.39     1817.35     41.93 o 
   6   6   2     2221.21     2184.19     48.00 o 
   7   6   2       66.99       54.04     13.64 o 
   8   6   2      599.60      581.42     48.87 o 
 -13   7   2      146.49      127.90     23.34 o 
 -12   7   2      549.11      547.50     33.79 o 
 -11   7   2      215.83      222.57     23.40 o 
 -10   7   2      178.46      170.16     19.55 o 
  -9   7   2     2587.31     2640.38     75.77 o 
  -8   7   2     1555.85     1564.35     53.05 o 
  -7   7   2      253.81      275.06     40.75 o 
  -6   7   2     4126.11     4095.16     72.71 o 
  -5   7   2      244.57      254.70     10.61 o 
  -4   7   2     2745.15     2752.55     28.05 o 
  -3   7   2     5791.16     5753.35     52.88 o 
  -2   7   2      244.22      254.88      8.52 o 
  -1   7   2     4097.56     3879.92     42.51 o 
   0   7   2     5602.64     5505.64     56.27 o 
   1   7   2        8.18        0.00      5.71 o 
   2   7   2     1843.58     1946.07     49.47 o 
   3   7   2     1251.21     1352.91     34.60 o 
   4   7   2      539.60      521.07     23.79 o 
   5   7   2     2752.01     2919.06     58.22 o 
   6   7   2      782.10      857.12     31.69 o 
   7   7   2       76.62       52.80     14.79 o 
 -13   8   2      395.58      416.09     33.33 o 
 -12   8   2      644.03      720.39     53.89 o 
 -11   8   2       91.76      117.38     19.38 o 
 -10   8   2     1328.72     1331.98     44.20 o 
  -9   8   2      544.49      497.82     27.51 o 
  -8   8   2       73.33       64.89     16.76 o 
  -7   8   2     1953.96     2004.65     46.96 o 
  -6   8   2      861.88      838.82     29.08 o 
  -5   8   2     1417.76     1416.43     21.92 o 
  -4   8   2     4840.99     4816.25     44.46 o 
  -3   8   2     2392.26     2447.51     28.28 o 
  -2   8   2     1625.84     1633.43     23.44 o 
  -1   8   2     4620.19     4599.39     53.33 o 
   0   8   2      414.91      450.58     16.09 o 
   1   8   2     1526.10     1464.87     35.46 o 
   2   8   2     1625.32     1683.20     50.53 o 
   3   8   2       17.87        6.32     11.98 o 
   4   8   2     1376.17     1369.47     38.44 o 
   5   8   2      851.87      930.89     33.13 o 
   6   8   2        0.09        0.00     12.56 o 
 -12   9   2      135.77       88.93     19.59 o 
 -11   9   2      457.96      447.74     30.25 o 
 -10   9   2     1334.80     1325.93     60.92 o 
  -9   9   2      234.23      219.97     38.46 o 
  -8   9   2      499.40      517.45     36.32 o 
  -7   9   2     1471.32     1420.39     40.31 o 
  -6   9   2        9.67        3.11      9.69 o 
  -5   9   2     2611.43     2776.46     46.63 o 
  -4   9   2      759.11      827.87     17.72 o 
  -3   9   2       80.88       82.40      7.93 o 
  -2   9   2     2997.63     3066.83     45.29 o 
  -1   9   2     1511.94     1413.82     31.95 o 
   0   9   2      200.40      214.39     15.83 o 
   1   9   2     2941.53     2939.39     56.56 o 
   2   9   2      492.75      516.41     24.81 o 
   3   9   2      300.05      262.94     20.74 o 
   4   9   2      649.03      638.35     43.11 o 
   5   9   2       81.00       70.43     16.61 o 
 -12  10   2       22.00       31.33     17.39 o 
 -11  10   2     1106.67      997.87     42.55 o 
 -10  10   2      437.06      393.47     35.93 o 
  -9  10   2      239.59      252.14     30.04 o 
  -8  10   2     1239.27     1283.45     45.50 o 
  -7  10   2      295.36      282.21     21.68 o 
  -6  10   2      933.32      972.95     31.01 o 
  -5  10   2      789.45      788.94     26.35 o 
  -4  10   2      222.81      216.97     15.15 o 
  -3  10   2      936.91     1035.98     24.87 o 
  -2  10   2     1697.84     1649.44     32.44 o 
  -1  10   2        0.25        6.38      8.59 o 
   0  10   2     1052.24     1030.71     33.61 o 
   1  10   2     2689.16     2687.29     56.20 o 
   2  10   2       11.28        5.24     11.94 o 
   3  10   2      670.15      615.83     29.73 o 
   4  10   2      391.61      447.62     27.90 o 
 -11  11   2      452.48      375.44     36.60 o 
 -10  11   2       45.32       97.83     24.83 o 
  -9  11   2     1125.39     1099.19     72.70 o 
  -8  11   2      844.45      830.38     32.19 o 
  -7  11   2      101.30      100.17     15.49 o 
  -6  11   2     2025.30     2037.22     48.35 o 
  -5  11   2      539.04      514.82     22.43 o 
  -4  11   2       22.04       12.08      9.73 o 
  -3  11   2     1095.85     1182.17     28.28 o 
  -2  11   2       23.13       16.08      9.95 o 
  -1  11   2      406.36      381.99     21.42 o 
   0  11   2     2652.92     2842.48     59.78 o 
   1  11   2      157.85      156.50     18.64 o 
   2  11   2      488.31      472.94     28.03 o 
 -11  12   2      106.00       72.02     24.70 o 
 -10  12   2      334.76      290.33     34.87 o 
  -9  12   2      727.83      699.12     39.47 o 
  -8  12   2       62.14       47.80     14.49 o 
  -7  12   2      563.27      563.24     35.43 o 
  -6  12   2      994.69      990.69     53.24 o 
  -5  12   2       12.17        5.89     10.05 o 
  -4  12   2     1239.96     1377.41     35.96 o 
  -3  12   2      718.79      720.90     44.81 o 
  -2  12   2      121.26      107.13     14.98 o 
  -1  12   2      891.87      883.19     31.31 o 
   0  12   2      472.64      485.29     27.78 o 
   1  12   2      159.44      177.52     20.67 o 
  -9  13   2      319.60      346.69     31.98 o 
  -8  13   2       52.38       43.65     17.50 o 
  -7  13   2      548.64      513.65     29.97 o 
  -6  13   2      164.52      186.32     21.43 o 
  -5  13   2      707.00      797.62     30.55 o 
  -4  13   2     1069.55     1099.17     49.62 o 
  -3  13   2        5.47        0.00     13.09 o 
  -2  13   2      327.39      291.27     25.45 o 
  -1  13   2      406.46      457.15     31.36 o 
   3 -14   3      104.32       67.50     17.04 o 
   4 -14   3      139.54      172.93     21.07 o 
   5 -14   3      715.58      755.50     38.20 o 
   6 -14   3      109.51      107.11     19.44 o 
   7 -14   3      346.07      361.13     27.60 o 
   8 -14   3      532.99      407.80     28.96 o 
   0 -13   3       50.61       32.26     18.18 o 
   1 -13   3      583.00      598.72     28.36 o 
   2 -13   3      702.52      650.17     30.66 o 
   3 -13   3        7.87        0.00     12.00 o 
   4 -13   3      565.29      594.14     36.08 o 
   5 -13   3      448.98      425.04     26.49 o 
   6 -13   3       98.34       87.20     16.62 o 
   7 -13   3      842.35      848.44     35.36 o 
   8 -13   3      469.92      519.32     41.76 o 
   9 -13   3      446.89      491.69     31.98 o 
  10 -13   3      522.13      549.08     35.47 o 
  -2 -12   3      500.82      432.01     27.80 o 
  -1 -12   3      218.60      172.17     22.51 o 
   0 -12   3      244.27      298.73     23.16 o 
   1 -12   3     1486.17     1466.23     49.25 o 
   2 -12   3      299.91      336.06     19.75 o 
   3 -12   3      561.41      546.04     27.38 o 
   4 -12   3     2104.53     2098.57     80.83 o 
   5 -12   3       12.93       10.39     11.75 o 
   6 -12   3      333.27      362.87     23.80 o 
   7 -12   3      498.41      496.81     26.96 o 
   8 -12   3        0.89        0.00     11.92 o 
   9 -12   3     1443.55     1389.85     47.87 o 
  10 -12   3      431.03      433.68     40.78 o 
  11 -12   3        9.59        3.71     19.48 o 
  -3 -11   3      538.89      496.43     27.54 o 
  -2 -11   3      593.32      629.06     29.19 o 
  -1 -11   3       11.16        0.00      9.63 o 
   0 -11   3     1354.20     1372.77     39.44 o 
   1 -11   3      714.59      658.69     24.40 o 
   2 -11   3      613.71      594.87     22.25 o 
   3 -11   3     3303.78     3127.79     61.79 o 
   4 -11   3      946.40      961.99     35.09 o 
   5 -11   3      915.67      865.19     30.38 o 
   6 -11   3      560.29      550.55     26.14 o 
   7 -11   3      403.65      444.61     24.21 o 
   8 -11   3     1330.16     1292.83     45.96 o 
   9 -11   3     1026.27     1037.27     39.74 o 
  10 -11   3      132.98      147.51     21.49 o 
  11 -11   3      455.53      435.71     43.78 o 
  12 -11   3      520.10      479.55     42.11 o 
  -5 -10   3      148.73      113.37     28.95 o 
  -4 -10   3      389.44      365.15     26.59 o 
  -3 -10   3      912.79      905.80     46.86 o 
  -2 -10   3      122.65      129.95     13.98 o 
  -1 -10   3     1149.13     1141.20     38.93 o 
   0 -10   3     1918.04     1980.33     38.46 o 
   1 -10   3       94.15       92.87     11.56 o 
   2 -10   3     1240.37     1292.46     30.28 o 
   3 -10   3     1876.13     1814.38     36.18 o 
   4 -10   3     1349.41     1235.90     57.58 o 
   5 -10   3     3089.36     2959.53     57.27 o 
   6 -10   3      575.47      594.16     25.08 o 
   7 -10   3       52.22       51.13     13.88 o 
   8 -10   3     1748.76     1749.69     48.79 o 
   9 -10   3      438.09      451.62     30.58 o 
  10 -10   3      158.69      103.50     18.82 o 
  11 -10   3     1106.33     1068.80     53.80 o 
  12 -10   3       16.63       12.21     18.65 o 
  -6  -9   3      558.58      503.74     43.24 o 
  -5  -9   3       59.72       53.44     17.41 o 
  -4  -9   3     1441.95     1475.38     47.82 o 
  -3  -9   3      403.58      427.13     28.13 o 
  -2  -9   3     1045.43     1082.58     27.55 o 
  -1  -9   3     2945.16     2932.87     47.74 o 
   0  -9   3     1460.43     1469.20     29.15 o 
   1  -9   3      420.35      421.86     17.55 o 
   2  -9   3     1386.43     1451.11     27.77 o 
   3  -9   3      145.28      164.68     11.10 o 
   4  -9   3     2138.38     2065.20     34.06 o 
   5  -9   3     2072.40     2143.86     59.96 o 
   6  -9   3       19.18       11.06     11.98 o 
   7  -9   3     1486.99     1315.60     39.33 o 
   8  -9   3     1357.84     1390.42     41.51 o 
   9  -9   3        8.46       10.17     11.99 o 
  10  -9   3     1183.22     1111.51     39.57 o 
  11  -9   3      596.84      540.71     39.12 o 
  12  -9   3      153.52      113.17     26.19 o 
  -7  -8   3     1129.30     1293.38     61.02 o 
  -6  -8   3       86.94       75.94     34.10 o 
  -5  -8   3      976.98     1015.60     39.36 o 
  -4  -8   3     2436.55     2311.80     48.12 o 
  -3  -8   3      465.47      477.05     19.07 o 
  -2  -8   3     1274.80     1218.31     32.83 o 
  -1  -8   3     1643.17     1732.80     45.65 o 
   0  -8   3      445.24      400.68     14.89 o 
   1  -8   3     3530.88     3624.69     48.28 o 
   2  -8   3     1523.57     1433.15     25.89 o 
   3  -8   3      354.68      350.96     13.05 o 
   4  -8   3     3104.47     3196.15     43.17 o 
   5  -8   3     1378.36     1358.03     27.03 o 
   6  -8   3      493.31      473.29     22.52 o 
   7  -8   3     1176.20     1180.40     35.54 o 
   8  -8   3       11.78       20.77     10.90 o 
   9  -8   3     1296.81     1189.54     37.70 o 
  10  -8   3     1508.65     1634.46     46.69 o 
  11  -8   3        4.14        2.79     21.90 o 
  12  -8   3      629.45      593.94     38.11 o 
  13  -8   3      385.66      262.22     53.60 o 
  -8  -7   3      885.07      939.54     53.97 o 
  -7  -7   3      254.21      189.70     29.10 o 
  -6  -7   3      210.54      169.30     26.85 o 
  -5  -7   3     1911.65     1975.06     43.35 o 
  -4  -7   3     1632.52     1510.28     42.71 o 
  -3  -7   3     3171.10     3135.12     47.80 o 
  -2  -7   3     3541.58     3538.58     51.91 o 
  -1  -7   3      138.96      156.96     10.62 o 
   0  -7   3     3028.64     2876.15     36.78 o 
   1  -7   3     2940.04     2979.34     37.20 o 
   2  -7   3      162.16      157.31      8.19 o 
   3  -7   3     4485.11     4576.72     49.68 o 
   4  -7   3     5721.99     5453.62     67.61 o 
   5  -7   3       85.53       61.41      7.65 o 
   6  -7   3     2089.68     2204.68     48.00 o 
   7  -7   3      304.75      366.39     34.85 o 
   8  -7   3      886.81      896.05     43.16 o 
   9  -7   3     1727.18     1617.33     43.96 o 
  10  -7   3      216.07      193.78     24.33 o 
  11  -7   3      471.11      495.28     60.39 o 
  12  -7   3      713.16      626.49     44.14 o 
  13  -7   3       45.69       80.67     37.60 o 
  -8  -6   3      453.42      390.98     37.02 o 
  -7  -6   3       42.77       10.66     18.71 o 
  -6  -6   3     1707.57     1709.84     60.64 o 
  -5  -6   3     3723.95     3667.34     54.23 o 
  -4  -6   3      140.30      179.81     12.15 o 
  -3  -6   3     2880.76     2821.93     42.68 o 
  -2  -6   3     2120.23     2134.34     31.85 o 
  -1  -6   3     3010.82     3072.90     39.87 o 
   0  -6   3    13163.39    12348.36    115.05 o 
   1  -6   3     1527.28     1431.36     24.87 o 
   2  -6   3     3714.14     3442.33     42.15 o 
   3  -6   3    14163.19    13560.56    200.64 o 
   4  -6   3     1325.50     1266.22     22.84 o 
   5  -6   3     1649.20     1645.62     34.84 o 
   6  -6   3     2959.38     3044.07     47.87 o 
   7  -6   3       35.45       37.31     10.51 o 
   8  -6   3     3019.27     2994.80     60.67 o 
   9  -6   3      686.78      571.92     32.34 o 
  10  -6   3       55.57       68.15     18.72 o 
  11  -6   3      766.80      732.03     45.08 o 
  12  -6   3      252.82      233.69     45.93 o 
  13  -6   3      178.92      144.17     43.30 o 
  -9  -5   3      878.82      861.13     51.49 o 
  -8  -5   3       13.79        3.68     17.77 o 
  -7  -5   3     1334.22     1345.79     56.90 o 
  -6  -5   3     2430.90     2440.98     57.04 o 
  -5  -5   3      767.79      706.13     20.06 o 
  -4  -5   3     1623.50     1773.99     31.21 o 
  -3  -5   3     4193.02     4053.58     49.14 o 
  -2  -5   3     1983.39     1891.50     37.58 o 
  -1  -5   3    13356.90    12656.17    115.19 o 
   0  -5   3     3231.64     3147.42     36.03 o 
   1  -5   3      200.11      181.94      7.71 o 
   2  -5   3    14884.09    13816.55    147.45 o 
   3  -5   3     3796.78     3508.03     44.78 o 
   4  -5   3     3194.06     3173.41     41.23 o 
   5  -5   3     5433.63     5399.81     70.09 o 
   6  -5   3      913.37      870.54     15.79 o 
   7  -5   3     2613.29     2637.94     79.98 o 
   8  -5   3     2113.54     2209.56     60.20 o 
   9  -5   3      155.98      167.23     17.13 o 
  10  -5   3      800.89      818.43     76.68 o 
  11  -5   3     1046.18     1025.38     73.57 o 
  12  -5   3       17.69       25.34     28.25 o 
  13  -5   3      654.93      755.05     77.26 o 
 -10  -4   3      936.06      962.15     67.97 o 
  -9  -4   3      419.57      366.46     35.72 o 
  -8  -4   3      179.85      186.63     27.11 o 
  -7  -4   3     3875.05     4009.94     79.33 o 
  -6  -4   3      162.89      162.78     17.62 o 
  -5  -4   3     1613.75     1599.36     28.94 o 
  -4  -4   3     6231.76     6435.27     70.19 o 
  -3  -4   3     1957.51     1811.37     24.93 o 
  -2  -4   3     5398.08     5292.86     53.54 o 
  -1  -4   3     7376.04     7469.98     76.77 o 
   0  -4   3       64.69       56.12      4.86 o 
   1  -4   3     3667.75     3629.66     50.57 o 
   2  -4   3     4127.01     4021.90     63.13 o 
   3  -4   3     7311.67     5995.34     68.08 o 
   4  -4   3    20824.71    19512.22    201.38 o 
   5  -4   3     2078.41     2081.21     26.77 o 
   6  -4   3      355.73      313.44      8.62 o 
   7  -4   3     3960.21     4165.57     72.40 o 
   8  -4   3      177.91      216.62     16.72 o 
   9  -4   3      404.78      417.19     20.12 o 
  10  -4   3     2710.12     2683.84    116.09 o 
  11  -4   3       85.38       68.42     30.27 o 
  12  -4   3      514.73      413.38     59.25 o 
  13  -4   3      669.09      520.41     68.42 o 
 -10  -3   3      898.68      858.54     49.10 o 
  -9  -3   3        8.41        0.00     16.93 o 
  -8  -3   3     1347.98     1310.20     67.89 o 
  -7  -3   3     1554.23     1632.51     44.57 o 
  -6  -3   3      873.27      800.66     28.79 o 
  -5  -3   3     5133.38     5336.28     59.83 o 
  -4  -3   3     1329.62     1435.75     21.08 o 
  -3  -3   3     1561.41     1609.56     21.70 o 
  -2  -3   3     9779.27     9946.29     90.36 o 
  -1  -3   3     2643.03     2593.65     31.23 o 
   0  -3   3     1400.79     1547.92     23.03 o 
   1  -3   3     4834.71     5104.38     58.48 o 
   2  -3   3      235.36      223.54      8.69 o 
   3  -3   3    17408.12    15973.24    165.22 o 
   4  -3   3     9700.62     9523.00     94.15 o 
   5  -3   3       12.22        6.78      3.44 o 
   6  -3   3     5994.93     6166.84     72.45 o 
   7  -3   3     3223.20     3551.47     48.47 o 
   8  -3   3      601.51      589.44     20.56 o 
   9  -3   3      892.27      967.15     32.34 o 
  10  -3   3     2670.27     2723.28    118.44 o 
  11  -3   3      795.58      943.36     70.94 o 
  12  -3   3      964.24      908.34     78.49 o 
 -11  -2   3      906.56      810.78     48.28 o 
 -10  -2   3      652.04      704.18     43.13 o 
  -9  -2   3      507.89      564.43     38.13 o 
  -8  -2   3     1778.41     1725.94     55.69 o 
  -7  -2   3       14.27       12.38      9.24 o 
  -6  -2   3     4068.92     4035.31     63.30 o 
  -5  -2   3     2842.09     2967.88     34.12 o 
  -4  -2   3        4.91        0.07      3.75 o 
  -3  -2   3     3478.88     3771.48     38.89 o 
  -2  -2   3     3196.14     3242.94     36.74 o 
  -1  -2   3     1568.98     1139.21     18.03 o 
   1  -2   3      353.25      449.42      9.81 o 
   2  -2   3      601.16      709.71     14.49 o 
   3  -2   3     7914.84     7729.16     77.25 o 
   4  -2   3       14.03       24.91      3.39 o 
   5  -2   3     6113.08     5876.38     62.69 o 
   6  -2   3     6321.33     6507.81     59.30 o 
   7  -2   3       93.96      106.07      6.31 o 
   8  -2   3     2217.86     2320.65     49.69 o 
   9  -2   3     3258.33     3428.14     85.49 o 
  10  -2   3       44.97       19.02     26.57 o 
  11  -2   3     1189.84     1229.36     81.46 o 
  12  -2   3      586.42      586.76     68.14 o 
 -11  -1   3      813.30      815.02     74.07 o 
 -10  -1   3        2.39        0.00     18.48 o 
  -9  -1   3     1763.81     1870.92     50.40 o 
  -8  -1   3      580.01      615.44     23.63 o 
  -7  -1   3      831.54      852.14     22.13 o 
  -6  -1   3     4843.54     4646.90     61.10 o 
  -5  -1   3     3425.46     3418.56     46.63 o 
  -4  -1   3     3711.01     3678.82     47.55 o 
  -3  -1   3     2507.91     2842.12     37.45 o 
  -2  -1   3      322.79      310.95     12.49 o 
  -1  -1   3      939.64     1269.77     20.98 o 
   0  -1   3    10198.99    10400.72    121.38 o 
   1  -1   3      119.59       86.22      6.89 o 
   3  -1   3     6332.94     6208.03     63.51 o 
   4  -1   3      187.27      166.52      6.48 o 
   5  -1   3     2329.32     2459.42     26.93 o 
   6  -1   3      932.53      994.40     14.68 o 
   7  -1   3     2416.86     2457.81     31.59 o 
   8  -1   3     1864.41     1942.55     52.96 o 
   9  -1   3      802.57      762.21     60.20 o 
  10  -1   3      959.85      971.95     69.71 o 
  11  -1   3     1330.07     1389.31     90.18 o 
  12  -1   3       75.22       41.18     35.25 o 
 -12   0   3      572.24      557.05     67.47 o 
 -11   0   3      208.78      256.18     47.78 o 
 -10   0   3     1627.78     1689.85     63.38 o 
  -9   0   3     1937.08     2052.97     51.39 o 
  -8   0   3        5.44        0.00      7.20 o 
  -7   0   3     3010.94     3167.18     64.51 o 
  -6   0   3     5742.11     5854.35     65.61 o 
  -5   0   3        4.52       10.31      4.45 o 
  -4   0   3     8364.88     8202.25     83.30 o 
  -3   0   3     3205.95     3070.79     40.17 o 
  -2   0   3     5395.56     4990.55     58.50 o 
  -1   0   3    62803.87    55511.49    720.34 o 
   1   0   3       65.36       49.02      4.79 o 
   2   0   3     4583.60     5304.59     56.09 o 
   3   0   3      146.68      166.14      6.95 o 
   4   0   3     9536.84     9095.36     73.33 o 
   5   0   3     2657.42     2914.42     30.75 o 
   6   0   3        1.00        0.60      3.83 o 
   7   0   3     2981.77     3144.71     42.58 o 
   8   0   3     1713.27     1847.53     44.68 o 
   9   0   3      185.03      148.67     29.29 o 
  10   0   3     1085.11     1035.06     75.75 o 
  11   0   3      390.01      475.82     63.11 o 
 -12   1   3      270.22      207.95     46.60 o 
 -11   1   3      441.95      445.85     38.69 o 
 -10   1   3     2508.90     2535.56    101.97 o 
  -9   1   3      562.67      514.21     22.48 o 
  -8   1   3     2225.24     2365.97     45.09 o 
  -7   1   3     1698.68     1778.80     27.83 o 
  -6   1   3     5140.26     4806.54     54.76 o 
  -5   1   3     9168.83     9128.47     92.22 o 
  -4   1   3     4131.70     4299.52     47.14 o 
  -3   1   3     1339.22     1207.54     19.58 o 
  -2   1   3    22325.79    21100.17    215.80 o 
  -1   1   3     3922.51     3918.31     52.63 o 
   0   1   3     9257.47     7888.42     63.22 o 
   1   1   3     5496.89     5774.95     66.77 o 
   2   1   3     2059.09     2073.44     23.27 o 
   3   1   3     3228.76     2936.27     33.32 o 
   4   1   3     6437.51     6369.01     63.72 o 
   5   1   3      248.03      294.39     10.27 o 
   6   1   3     2005.67     2026.51     38.69 o 
   7   1   3     3245.93     3348.25     60.50 o 
   8   1   3       48.45       40.52     12.30 o 
   9   1   3     1091.18     1100.76     46.72 o 
  10   1   3      966.68     1085.46     80.23 o 
  11   1   3        3.07        0.00     31.33 o 
 -12   2   3       12.90        0.00     17.28 o 
 -11   2   3     1945.21     1887.55     55.30 o 
 -10   2   3     1548.95     1561.23     46.76 o 
  -9   2   3       76.93       91.37     22.00 o 
  -8   2   3     2888.52     2848.45     49.88 o 
  -7   2   3      654.73      718.90     17.04 o 
  -6   2   3     2090.03     2122.86     29.61 o 
  -5   2   3     7650.35     7781.91     79.49 o 
  -4   2   3       95.92      100.71      6.42 o 
  -3   2   3       83.70       61.22      8.35 o 
  -2   2   3    36160.49    32542.74    298.48 o 
  -1   2   3    28441.84    22642.12    182.35 o 
   0   2   3     1835.51     2208.54     22.87 o 
   1   2   3     2353.47     2473.28     30.89 o 
   2   2   3      120.82      125.13      6.34 o 
   3   2   3     2266.20     2405.97     35.73 o 
   4   2   3     3188.91     3175.91     38.04 o 
   5   2   3      758.36      731.36     17.56 o 
   6   2   3     4427.38     4534.26     62.80 o 
   7   2   3      600.93      637.42     27.05 o 
   8   2   3      454.96      450.48     25.34 o 
   9   2   3     1554.37     1466.96     68.31 o 
  10   2   3      233.77      207.28     29.26 o 
 -13   3   3       39.65       34.40     25.16 o 
 -12   3   3      936.95      984.34     43.01 o 
 -11   3   3     2189.53     2334.20     61.61 o 
 -10   3   3       77.22       77.88     16.48 o 
  -9   3   3     1857.18     1955.03     49.73 o 
  -8   3   3     3048.15     3027.98     62.37 o 
  -7   3   3        2.25        0.00      4.62 o 
  -6   3   3     4616.35     4576.42     51.64 o 
  -5   3   3     2237.48     2207.67     29.20 o 
  -4   3   3      229.36      284.95      6.86 o 
  -3   3   3    12211.21    11933.36     99.24 o 
  -2   3   3       55.37       43.46      3.73 o 
  -1   3   3     1215.05     1300.48     14.89 o 
   0   3   3     1728.53     2019.03     23.23 o 
   1   3   3       16.10       11.50      2.99 o 
   2   3   3     9343.61     9024.87     86.25 o 
   3   3   3     2132.01     2131.25     42.80 o 
   4   3   3      406.11      399.80     13.61 o 
   5   3   3     3664.18     3481.96     47.06 o 
   6   3   3     2846.21     2898.21     60.26 o 
   7   3   3      144.35      116.75     15.79 o 
   8   3   3      855.82      820.67     33.50 o 
   9   3   3      458.09      403.15     34.96 o 
  10   3   3      114.09      107.28     30.83 o 
 -13   4   3      148.33      132.01     24.42 o 
 -12   4   3     1237.80     1303.57     47.76 o 
 -11   4   3      445.39      435.97     31.50 o 
 -10   4   3      573.83      579.89     29.95 o 
  -9   4   3     2641.88     2639.50     59.60 o 
  -8   4   3      511.67      515.18     39.49 o 
  -7   4   3     3283.30     3355.77     64.50 o 
  -6   4   3     4043.05     4155.00     59.01 o 
  -5   4   3      205.07      189.44      6.25 o 
  -4   4   3     3063.21     3233.04     32.59 o 
  -3   4   3    11170.64    10820.79     92.12 o 
  -2   4   3        3.66        7.56      2.77 o 
  -1   4   3     6573.99     6546.69     53.29 o 
   0   4   3     3816.49     3696.92     37.89 o 
   1   4   3      571.97      563.96     11.22 o 
   2   4   3     3004.46     3108.78     37.23 o 
   3   4   3     1041.06     1001.97     20.92 o 
   4   4   3     1731.58     1650.73     35.41 o 
   5   4   3     3423.84     3360.32     66.45 o 
   6   4   3      153.59      139.64     16.71 o 
   7   4   3     1366.05     1315.11     41.38 o 
   8   4   3      684.29      664.41     31.91 o 
   9   4   3        5.28        5.15     18.08 o 
 -13   5   3      730.69      723.91     40.28 o 
 -12   5   3      322.03      325.54     28.20 o 
 -11   5   3       63.34       44.83     15.68 o 
 -10   5   3     1389.00     1395.18     43.95 o 
  -9   5   3     1502.60     1517.59     43.59 o 
  -8   5   3     1159.14     1210.62     36.67 o 
  -7   5   3     5314.34     5251.45     90.16 o 
  -6   5   3      973.57     1017.09     17.44 o 
  -5   5   3      300.11      369.82     12.79 o 
  -4   5   3    10184.84    10414.48     83.98 o 
  -3   5   3      221.09      218.94      7.33 o 
  -2   5   3     4723.37     4565.60     40.20 o 
  -1   5   3     9697.02     9583.07     75.89 o 
   0   5   3      611.37      665.27     12.48 o 
   1   5   3     7445.83     7313.63     67.94 o 
   2   5   3     3290.66     3122.43     42.81 o 
   3   5   3       84.90       97.54     10.85 o 
   4   5   3     1624.31     1653.98     80.41 o 
   5   5   3     1784.31     1715.60     45.63 o 
   6   5   3      888.96      900.95     52.70 o 
   7   5   3     1104.40     1078.90     33.48 o 
   8   5   3      321.22      287.03     26.12 o 
 -13   6   3      468.56      447.43     57.05 o 
 -12   6   3       20.93        0.00     15.95 o 
 -11   6   3     1440.39     1415.51     46.96 o 
 -10   6   3     1572.73     1543.01     47.06 o 
  -9   6   3       62.29       28.29     12.37 o 
  -8   6   3     2177.65     2345.33     54.35 o 
  -7   6   3      987.49      984.03     25.29 o 
  -6   6   3     1361.82     1256.20     27.98 o 
  -5   6   3     7455.40     7309.06     62.16 o 
  -4   6   3     2008.50     2002.37     22.94 o 
  -3   6   3     1664.60     1713.48     21.22 o 
  -2   6   3    11676.34    11430.18     89.63 o 
  -1   6   3      507.90      539.73     11.26 o 
   0   6   3     4068.07     3969.67     40.58 o 
   1   6   3     6363.97     6416.65     68.36 o 
   2   6   3      212.92      256.52     13.77 o 
   3   6   3     1810.68     1776.90     45.78 o 
   4   6   3      849.35      881.21     28.01 o 
   5   6   3      128.97      133.25     15.81 o 
   6   6   3     1478.94     1435.86     63.20 o 
   7   6   3      670.14      670.30     29.61 o 
   8   6   3       46.92       51.45     21.58 o 
 -13   7   3       25.24        2.16     16.90 o 
 -12   7   3      118.85       68.95     18.10 o 
 -11   7   3     1406.81     1320.68     45.87 o 
 -10   7   3       94.37       79.14     20.73 o 
  -9   7   3     1172.26     1188.91     41.12 o 
  -8   7   3     3018.09     3018.47    100.35 o 
  -7   7   3       32.47       38.05     10.08 o 
  -6   7   3     2812.82     2806.53     47.38 o 
  -5   7   3     1451.20     1549.34     25.35 o 
  -4   7   3      114.75      113.69      6.21 o 
  -3   7   3     6678.80     6779.90     58.17 o 
  -2   7   3     4290.41     4160.61     40.27 o 
  -1   7   3     2048.14     1946.38     26.35 o 
   0   7   3     5028.66     4884.30     67.87 o 
   1   7   3     1450.91     1476.09     30.89 o 
   2   7   3      855.89      850.80     33.19 o 
   3   7   3     1408.55     1485.50     37.10 o 
   4   7   3      218.09      251.19     18.93 o 
   5   7   3      637.22      655.35     31.26 o 
   6   7   3     1215.45     1282.21     39.67 o 
   7   7   3       86.82       76.07     16.42 o 
 -13   8   3        0.19        0.00     15.39 o 
 -12   8   3      879.08      878.17     41.24 o 
 -11   8   3      511.17      527.48     45.67 o 
 -10   8   3      630.69      617.58     32.22 o 
  -9   8   3     1410.78     1333.04     42.72 o 
  -8   8   3      895.70      984.67     41.97 o 
  -7   8   3      947.38      958.84     31.70 o 
  -6   8   3     1038.74     1064.31     32.72 o 
  -5   8   3       33.55       30.63      7.05 o 
  -4   8   3     1301.22     1370.83     19.44 o 
  -3   8   3     3217.54     3333.01     37.00 o 
  -2   8   3       28.07       22.51      6.34 o 
  -1   8   3     4359.52     4351.39     51.70 o 
   0   8   3     3397.95     3252.89     48.05 o 
   1   8   3       13.78        7.23      7.68 o 
   2   8   3     1556.98     1523.83     38.37 o 
   3   8   3      691.53      708.57     28.25 o 
   4   8   3      117.27      104.04     15.64 o 
   5   8   3     1301.64     1340.42     40.34 o 
   6   8   3      550.70      633.02     31.01 o 
 -12   9   3      853.36      837.69     47.42 o 
 -11   9   3        7.29        0.00     14.20 o 
 -10   9   3      953.97      918.55     63.28 o 
  -9   9   3      867.62      837.08     35.72 o 
  -8   9   3      281.41      265.24     38.52 o 
  -7   9   3     1929.94     1969.13     49.08 o 
  -6   9   3      685.79      688.66     22.39 o 
  -5   9   3      529.76      454.93     18.79 o 
  -4   9   3      923.27      985.12     21.03 o 
  -3   9   3      664.18      668.78     17.89 o 
  -2   9   3      541.01      555.28     16.91 o 
  -1   9   3     2155.66     2172.78     37.78 o 
   0   9   3       92.54       81.98     11.71 o 
   1   9   3     1377.56     1246.48     34.97 o 
   2   9   3     1768.86     1775.78     44.05 o 
   3   9   3       33.02       41.56     12.69 o 
   4   9   3      550.96      583.44     46.37 o 
   5   9   3      636.29      682.91     58.46 o 
 -12  10   3      150.57      151.61     23.62 o 
 -11  10   3      521.42      493.37     51.23 o 
 -10  10   3     1238.43     1244.38     45.84 o 
  -9  10   3      111.76      106.99     23.27 o 
  -8  10   3      892.28      905.32     45.16 o 
  -7  10   3     1726.33     1924.89     45.26 o 
  -6  10   3       13.35       20.71      9.55 o 
  -5  10   3     1426.12     1468.34     33.77 o 
  -4  10   3      684.89      682.02     23.61 o 
  -3  10   3        0.69        0.00      6.73 o 
  -2  10   3     1512.01     1621.94     39.91 o 
  -1  10   3      381.36      377.27     20.20 o 
   0  10   3      382.26      429.12     23.41 o 
   1  10   3     1767.35     1836.74     45.99 o 
   2  10   3      365.84      330.75     23.13 o 
   3  10   3      236.45      226.66     21.96 o 
 -11  11   3      457.88      413.18     32.04 o 
 -10  11   3      495.32      491.81     32.89 o 
  -9  11   3      315.34      290.34     33.12 o 
  -8  11   3     1368.38     1343.50     48.35 o 
  -7  11   3      689.27      714.71     30.13 o 
  -6  11   3     1095.01     1128.79     31.53 o 
  -5  11   3     2038.05     2116.60     43.68 o 
  -4  11   3       79.69       62.67     12.53 o 
  -3  11   3      546.49      528.66     23.51 o 
  -2  11   3      461.10      439.83     22.36 o 
  -1  11   3       16.04       21.09     11.17 o 
   0  11   3     1429.45     1512.72     42.50 o 
   1  11   3      614.25      593.30     31.34 o 
   2  11   3       50.58       31.91     14.80 o 
 -10  12   3        0.38       18.81     21.51 o 
  -9  12   3      841.19      953.35     44.65 o 
  -8  12   3      941.89     1042.54     37.07 o 
  -7  12   3       92.84       67.56     16.16 o 
  -6  12   3     1722.38     1859.01     58.15 o 
  -5  12   3      465.61      467.85     25.10 o 
  -4  12   3      166.40      181.39     17.18 o 
  -3  12   3      971.93     1039.51     42.78 o 
  -2  12   3       11.65        0.00     11.04 o 
  -1  12   3      248.71      232.06     19.81 o 
   0  12   3      828.05      807.38     39.16 o 
  -9  13   3      641.98      654.63     41.01 o 
  -8  13   3       35.30       35.45     15.98 o 
  -7  13   3      638.71      705.34     33.85 o 
  -6  13   3      657.31      588.86     32.21 o 
  -5  13   3       55.05       45.05     14.03 o 
  -4  13   3     1126.65     1239.97     55.28 o 
  -3  13   3      267.25      197.84     22.42 o 
  -2  13   3        3.73        2.10     14.56 o 
   3 -14   4      606.07      628.70     32.59 o 
   4 -14   4       57.96       73.53     17.65 o 
   5 -14   4      538.63      528.59     43.31 o 
   6 -14   4      452.57      470.33     43.47 o 
   7 -14   4        3.86        0.00     13.99 o 
   8 -14   4      579.80      535.73     37.49 o 
   0 -13   4      310.12      339.69     24.32 o 
   1 -13   4       58.00       45.49     14.46 o 
   2 -13   4      860.09      770.66     32.87 o 
   3 -13   4      270.92      297.87     25.29 o 
   4 -13   4      108.52      105.08     17.55 o 
   5 -13   4      825.50      920.64     38.22 o 
   6 -13   4       90.10      115.53     17.47 o 
   7 -13   4      448.17      421.25     27.06 o 
   8 -13   4      777.74      789.37     34.70 o 
   9 -13   4        7.70        0.00     13.48 o 
  10 -13   4      391.86      392.57     31.69 o 
  -2 -12   4      241.60      246.35     26.85 o 
  -1 -12   4      609.75      576.75     27.79 o 
   0 -12   4        5.10        0.00     10.85 o 
   1 -12   4     1109.00     1145.89     42.97 o 
   2 -12   4      957.21      960.56     29.88 o 
   3 -12   4        5.24        5.08     11.28 o 
   4 -12   4      641.01      607.67     28.69 o 
   5 -12   4      515.92      534.95     29.78 o 
   6 -12   4       62.00       73.16     14.49 o 
   7 -12   4      802.66      813.41     32.73 o 
   8 -12   4      325.96      266.68     22.42 o 
   9 -12   4      351.27      349.68     28.49 o 
  10 -12   4      772.76      763.30     38.32 o 
  11 -12   4      132.98      154.83     29.41 o 
  -3 -11   4      125.01      134.16     21.11 o 
  -2 -11   4     1277.72     1375.94     39.48 o 
  -1 -11   4      351.49      394.97     22.70 o 
   0 -11   4      502.63      530.67     34.52 o 
   1 -11   4     1692.81     1679.85     42.51 o 
   2 -11   4      118.55      111.23     14.43 o 
   3 -11   4      909.83      858.64     30.66 o 
   4 -11   4     1894.28     1775.17     44.30 o 
   5 -11   4      419.49      442.78     31.91 o 
   6 -11   4      205.03      178.54     17.74 o 
   7 -11   4     1186.89     1150.58     36.02 o 
   8 -11   4      146.45      205.91     22.38 o 
   9 -11   4     1091.34     1001.69     75.26 o 
  10 -11   4      566.01      545.27     32.30 o 
  11 -11   4       74.84       60.90     23.27 o 
  -5 -10   4      713.92      658.97     48.28 o 
  -4 -10   4        3.97        0.00     12.42 o 
  -3 -10   4     1368.95     1337.99     44.32 o 
  -2 -10   4     1201.47     1208.01     34.54 o 
  -1 -10   4      120.12      122.25     15.80 o 
   0 -10   4     1190.23     1237.70     33.56 o 
   1 -10   4      816.20      824.99     35.33 o 
   2 -10   4     1209.60     1272.79     33.02 o 
   3 -10   4     1753.19     1669.81     35.55 o 
   4 -10   4     1510.26     1459.42     39.32 o 
   5 -10   4      429.23      366.63     25.13 o 
   6 -10   4     2057.32     2008.68     45.48 o 
   7 -10   4      633.14      666.23     30.55 o 
   8 -10   4      573.86      461.25     27.23 o 
   9 -10   4     1409.15     1362.56     44.17 o 
  10 -10   4        2.30        0.00     13.15 o 
  11 -10   4      989.21     1003.12     74.27 o 
  12 -10   4      294.81      218.21     61.23 o 
  -6  -9   4      696.13      707.82     90.72 o 
  -5  -9   4      121.32      113.92     26.86 o 
  -4  -9   4      598.29      597.84     27.55 o 
  -3  -9   4     2025.67     2047.17     48.67 o 
  -2  -9   4       27.25       42.31     10.91 o 
  -1  -9   4     1643.83     1668.39     47.68 o 
   0  -9   4     2635.20     2749.56     47.78 o 
   1  -9   4      105.86      113.97     13.71 o 
   2  -9   4     1749.67     1818.54     35.10 o 
   3  -9   4      477.90      543.07     19.71 o 
   4  -9   4       59.86       62.21      8.55 o 
   5  -9   4     3250.22     3080.12     56.50 o 
   6  -9   4     1554.03     1523.75     42.27 o 
   7  -9   4      176.23      184.09     18.31 o 
   8  -9   4     1735.28     1740.70     48.07 o 
   9  -9   4      344.41      402.34     32.59 o 
  10  -9   4      473.64      461.18     28.13 o 
  11  -9   4      918.35      843.09    100.51 o 
  12  -9   4        0.99        0.00     18.60 o 
  -7  -8   4      671.69      738.26     49.23 o 
  -6  -8   4      662.25      593.69     70.16 o 
  -5  -8   4       88.74       71.78     38.04 o 
  -4  -8   4     2036.63     2031.96     39.30 o 
  -3  -8   4      574.46      601.38     20.91 o 
  -2  -8   4      305.37      269.46     16.60 o 
  -1  -8   4     3097.72     3168.38     54.42 o 
   0  -8   4     1022.80     1098.08     25.67 o 
   1  -8   4     2387.05     2454.63     37.12 o 
   2  -8   4     3071.30     3246.52     44.38 o 
   3  -8   4      186.61      208.08      9.80 o 
   4  -8   4     2546.81     2425.64     38.58 o 
   5  -8   4     3720.03     3798.21     53.05 o 
   6  -8   4        1.68        2.58      9.30 o 
   7  -8   4     1365.58     1479.77     40.54 o 
   8  -8   4      689.63      686.08     28.86 o 
   9  -8   4      106.55      121.97     23.70 o 
  10  -8   4     1236.55     1202.67     40.70 o 
  11  -8   4      283.15      245.69     29.74 o 
  12  -8   4      237.50      183.43     29.05 o 
  -8  -7   4      473.39      540.30     45.08 o 
  -7  -7   4      930.74      919.25     51.05 o 
  -6  -7   4       96.21      112.21     24.32 o 
  -5  -7   4      790.49      857.54     38.45 o 
  -4  -7   4     2987.04     2809.61     47.90 o 
  -3  -7   4       17.96        2.95      8.01 o 
  -2  -7   4     1971.19     2015.74     39.60 o 
  -1  -7   4     2595.09     2745.58     47.32 o 
   0  -7   4       93.56       89.14      8.33 o 
   1  -7   4     4923.33     4994.87     55.02 o 
   2  -7   4     1915.02     1898.61     27.22 o 
   3  -7   4     1933.03     1996.68     30.08 o 
   4  -7   4     6866.68     6861.91     82.46 o 
   5  -7   4      984.13      985.54     20.96 o 
   6  -7   4      560.15      598.58     42.35 o 
   7  -7   4     1679.05     1761.38     42.94 o 
   8  -7   4       13.08       10.25      9.96 o 
   9  -7   4     1280.82     1365.47     40.72 o 
  10  -7   4      939.60      958.98     48.33 o 
  11  -7   4        1.51       13.36     22.97 o 
  12  -7   4      726.94      702.01     70.10 o 
  13  -7   4      370.89      341.55     59.02 o 
  -8  -6   4      988.55     1009.36     55.41 o 
  -7  -6   4      380.20      365.20     34.08 o 
  -6  -6   4      474.03      537.72     29.77 o 
  -5  -6   4     4437.84     4611.02     72.84 o 
  -4  -6   4       20.65       19.44      8.06 o 
  -3  -6   4      785.84      877.11     21.78 o 
  -2  -6   4     7088.18     7028.71    125.17 o 
  -1  -6   4      483.84      449.80     14.78 o 
   0  -6   4     1899.59     1885.68     26.91 o 
   1  -6   4     4268.95     4383.77     48.13 o 
   2  -6   4       32.04       32.76      5.11 o 
   3  -6   4     4465.13     4443.36     47.37 o 
   4  -6   4     1789.38     1817.70     36.24 o 
   5  -6   4      147.21      176.96      9.10 o 
   6  -6   4     4120.73     4179.39     62.08 o 
   7  -6   4     1832.87     1853.45     43.59 o 
   8  -6   4      522.56      532.40     33.92 o 
   9  -6   4     1978.72     1939.98     66.60 o 
  10  -6   4      575.81      471.30     31.71 o 
  11  -6   4      435.70      489.19     56.45 o 
  12  -6   4      739.97      778.94     71.95 o 
  13  -6   4        0.44        2.01     30.88 o 
  -9  -5   4      807.70      847.74     51.09 o 
  -8  -5   4      612.41      651.12     78.10 o 
  -7  -5   4      201.12      157.53     25.01 o 
  -6  -5   4     3677.74     4053.41     79.68 o 
  -5  -5   4     1509.53     1588.73     35.48 o 
  -4  -5   4      157.40      193.54     12.87 o 
  -3  -5   4     3034.39     3068.52     40.42 o 
  -2  -5   4      445.01      447.69     14.78 o 
  -1  -5   4     8849.59     8509.41     88.66 o 
   0  -5   4     6109.76     5870.48     59.58 o 
   1  -5   4     5680.25     5243.35     58.48 o 
   2  -5   4     4254.67     4190.99     47.55 o 
   3  -5   4     5635.78     5627.06     66.88 o 
   4  -5   4       10.08       19.27      4.92 o 
   5  -5   4     1260.32     1305.19     23.16 o 
   6  -5   4     3195.56     3412.22     41.33 o 
   7  -5   4       44.85       49.34     10.31 o 
   8  -5   4     6234.36     6303.59    123.47 o 
   9  -5   4     2742.76     2904.22     61.97 o 
  10  -5   4       63.79       77.19     18.35 o 
  11  -5   4      947.88      931.61     70.83 o 
  12  -5   4      236.85      166.05     40.84 o 
 -10  -4   4      401.34      399.89     39.89 o 
  -9  -4   4      977.97      959.01     49.01 o 
  -8  -4   4        4.41        4.38     17.32 o 
  -7  -4   4     1643.52     1721.02     47.97 o 
  -6  -4   4     2040.23     2153.93     51.38 o 
  -5  -4   4       42.40       48.49      9.09 o 
  -4  -4   4     2390.66     2586.03     35.40 o 
  -3  -4   4     1973.96     2066.92     30.31 o 
  -2  -4   4      219.33      235.30     11.92 o 
  -1  -4   4     5541.93     5328.97     58.35 o 
   0  -4   4     3151.50     3088.81     65.74 o 
   1  -4   4     1585.39     1458.34     19.84 o 
   2  -4   4     5873.11     5687.84     75.54 o 
   3  -4   4     1020.51     1011.26     18.67 o 
   4  -4   4     7225.99     6747.48     77.48 o 
   5  -4   4     2846.93     2920.02     36.37 o 
   6  -4   4     1094.56     1160.62     19.50 o 
   7  -4   4     2825.82     2956.96     57.19 o 
   8  -4   4     5553.94     5733.37     96.92 o 
   9  -4   4        0.59       12.87     11.46 o 
  10  -4   4     3279.61     3629.05    141.32 o 
  11  -4   4      944.57      979.67     71.72 o 
  12  -4   4       59.55       73.29     35.41 o 
 -10  -3   4     1121.60     1240.71     90.83 o 
  -9  -3   4      545.84      556.14     38.06 o 
  -8  -3   4      167.38      172.18     20.36 o 
  -7  -3   4     1822.79     1815.26     50.59 o 
  -6  -3   4        7.76        5.53     10.03 o 
  -5  -3   4     1337.15     1432.42     28.90 o 
  -4  -3   4     3265.97     3550.44     44.67 o 
  -3  -3   4     1311.66     1181.81     20.31 o 
  -2  -3   4     1043.02     1272.07     34.50 o 
  -1  -3   4     3996.16     4311.19     51.96 o 
   0  -3   4      306.72      284.91      7.84 o 
   1  -3   4     1385.40     1704.69     26.16 o 
   2  -3   4      835.31     1050.58     18.21 o 
   3  -3   4     4089.15     3631.65     45.32 o 
   4  -3   4    12119.89    11661.06    115.19 o 
   5  -3   4     6431.79     6113.60     65.61 o 
   6  -3   4      100.39      106.64      5.60 o 
   7  -3   4     2131.25     2333.10     39.91 o 
   8  -3   4      234.12      305.62     20.01 o 
   9  -3   4     1489.42     1467.42     70.21 o 
  10  -3   4     3836.79     3676.32    143.17 o 
  11  -3   4        8.42       14.99     25.79 o 
  12  -3   4      834.82      912.37     79.05 o 
 -11  -2   4      601.57      680.51     44.65 o 
 -10  -2   4     1780.55     1752.86     63.67 o 
  -9  -2   4       15.25        7.20     14.42 o 
  -8  -2   4     1021.34     1015.24     36.16 o 
  -7  -2   4      881.62      924.82     27.86 o 
  -6  -2   4       41.10       38.05      9.20 o 
  -5  -2   4     3992.34     4076.75     55.73 o 
  -4  -2   4     1106.11     1135.56     19.43 o 
  -3  -2   4     2081.66     1950.93     39.52 o 
  -2  -2   4     6080.38     6202.59     64.29 o 
  -1  -2   4     5532.22     4918.71     56.41 o 
   1  -2   4     4224.53     4829.52     55.52 o 
   2  -2   4      274.80      196.84      8.81 o 
   3  -2   4    11701.22    11355.01    121.46 o 
   4  -2   4     3016.22     3212.31     38.29 o 
   5  -2   4      380.46      365.58      8.44 o 
   6  -2   4     3281.13     3449.67     36.25 o 
   7  -2   4     2176.54     2404.44     28.90 o 
   8  -2   4       14.05       35.71     14.64 o 
   9  -2   4     3333.48     3482.02    120.59 o 
  10  -2   4      599.69      598.12     59.69 o 
  11  -2   4      306.04      315.14     49.96 o 
  12  -2   4      877.51      847.75     77.60 o 
 -11  -1   4     1372.66     1556.03     95.56 o 
 -10  -1   4      790.70      819.07     36.94 o 
  -9  -1   4      692.37      766.26     33.06 o 
  -8  -1   4     2256.13     2243.13     45.60 o 
  -7  -1   4      612.22      654.88     22.38 o 
  -6  -1   4     2648.35     2739.61     42.17 o 
  -5  -1   4     5976.58     5955.08     73.16 o 
  -4  -1   4       43.74       44.14      6.17 o 
  -3  -1   4     3845.37     3821.24     83.21 o 
  -2  -1   4     1549.86     1731.92     25.70 o 
  -1  -1   4     1190.45     1122.59     17.69 o 
   0  -1   4    10540.41    10064.81    120.28 o 
   1  -1   4      649.56      823.39     30.04 o 
   2  -1   4     1744.92     1632.92     27.03 o 
   3  -1   4     4065.71     4411.26     42.20 o 
   4  -1   4     1144.78     1159.02     16.01 o 
   5  -1   4     6489.94     6016.36     56.06 o 
   6  -1   4     2208.67     2339.40     25.91 o 
   7  -1   4      203.58      190.99      9.44 o 
   8  -1   4      334.56      439.50     22.13 o 
   9  -1   4     3072.54     3124.13     82.88 o 
  10  -1   4       52.25       54.44     29.82 o 
  11  -1   4     1012.75     1008.31     75.64 o 
  12  -1   4      516.94      520.41     67.81 o 
 -12   0   4      681.30      757.28     75.36 o 
 -11   0   4     1101.42     1128.10     55.76 o 
 -10   0   4      170.03      143.40     64.39 o 
  -9   0   4     2562.42     2661.71     60.62 o 
  -8   0   4     1584.63     1693.04     37.07 o 
  -7   0   4      682.22      694.41     17.73 o 
  -6   0   4     6013.82     5953.52     67.43 o 
  -5   0   4     3184.97     3017.29     38.69 o 
  -4   0   4     2862.12     2908.91     36.36 o 
  -3   0   4     3206.12     3579.62     41.32 o 
  -2   0   4     7159.95     5530.24     72.94 o 
   0   0   4    35009.26    30676.88    311.96 o 
   1   0   4       61.14       44.50      4.55 o 
   2   0   4     2218.43     2532.06     29.68 o 
   3   0   4     4899.71     4839.71     46.67 o 
   4   0   4      124.67      119.39      6.77 o 
   5   0   4     5433.87     5401.36     51.93 o 
   6   0   4      500.43      495.35     14.63 o 
   7   0   4      807.92      794.87     21.23 o 
   8   0   4     2437.80     2589.18     56.35 o 
   9   0   4      711.77      793.86     31.80 o 
  10   0   4      391.51      436.04     55.89 o 
  11   0   4      816.77      720.98     72.28 o 
 -12   1   4      627.42      566.12     63.89 o 
 -11   1   4        0.43        0.00     18.26 o 
 -10   1   4     2080.61     2101.98     57.01 o 
  -9   1   4     2722.38     2735.07     52.83 o 
  -8   1   4      223.66      179.79     20.46 o 
  -7   1   4     4511.44     4464.60     54.23 o 
  -6   1   4     5423.97     5442.10     61.57 o 
  -5   1   4        5.17        7.35      4.45 o 
  -4   1   4     7842.30     7768.82     79.92 o 
  -3   1   4      182.93      124.05      6.41 o 
  -2   1   4     7441.67     6943.71     76.36 o 
  -1   1   4     1702.71     2179.61     43.03 o 
   0   1   4     6547.09     5964.52     47.76 o 
   2   1   4     3519.10     3725.49     37.88 o 
   3   1   4     1017.37      933.37     16.33 o 
   4   1   4    11831.02    11181.05    105.11 o 
   5   1   4     6092.96     6051.95     63.79 o 
   6   1   4       21.50       10.34      6.02 o 
   7   1   4     2424.55     2436.40     44.53 o 
   8   1   4     1141.52     1134.93     36.89 o 
   9   1   4        1.88        7.27     12.52 o 
  10   1   4     1087.74     1121.33     79.39 o 
  11   1   4      341.38      234.97     52.53 o 
 -12   2   4      148.67       99.98     22.21 o 
 -11   2   4      547.07      549.04     36.89 o 
 -10   2   4     2054.78     2040.45     84.56 o 
  -9   2   4      298.80      310.22     22.66 o 
  -8   2   4     2435.68     2452.32     46.04 o 
  -7   2   4     3217.90     3355.44     43.01 o 
  -6   2   4      166.81      172.54      8.53 o 
  -5   2   4     5722.04     5670.73     61.81 o 
  -4   2   4     4534.35     4705.88     52.55 o 
  -3   2   4      482.66      431.45      9.81 o 
  -2   2   4    17494.55    16629.04    145.30 o 
  -1   2   4     3996.69     4037.98     34.83 o 
   0   2   4      207.40      220.05      7.08 o 
   1   2   4     5259.46     5223.04     49.97 o 
   2   2   4     3332.70     3148.71     36.48 o 
   3   2   4     1040.32     1093.11     18.92 o 
   4   2   4     7461.56     7133.63     72.84 o 
   5   2   4      288.02      271.72     12.24 o 
   6   2   4     2816.76     2820.98     50.31 o 
   7   2   4     2435.63     2302.40     53.59 o 
   8   2   4        1.17        0.00     11.60 o 
   9   2   4     1066.68      952.69     46.26 o 
  10   2   4      677.52      652.23     87.05 o 
 -12   3   4       51.26       59.10     19.29 o 
 -11   3   4     1346.89     1350.19     48.50 o 
 -10   3   4      765.22      730.20     58.05 o 
  -9   3   4      305.55      334.93     23.93 o 
  -8   3   4     1543.82     1605.84     42.82 o 
  -7   3   4      234.05      243.13     12.48 o 
  -6   3   4     1841.45     1917.32     28.11 o 
  -5   3   4     6862.80     7284.82     71.67 o 
  -4   3   4     2277.64     2187.85     23.15 o 
  -3   3   4     7612.29     7503.37     62.42 o 
  -2   3   4     5057.28     5196.06     48.74 o 
  -1   3   4       17.78       11.07      3.03 o 
   0   3   4     9132.84     8595.22     67.36 o 
   1   3   4     8057.38     7692.70     83.55 o 
   2   3   4       26.00       25.61      4.78 o 
   3   3   4     6135.48     6244.02     70.57 o 
   4   3   4     2838.83     2794.06     40.01 o 
   5   3   4      704.07      645.17     26.77 o 
   6   3   4     2466.08     2353.59     73.17 o 
   7   3   4      308.24      310.96     22.86 o 
   8   3   4      852.00      846.86     34.02 o 
   9   3   4     1195.43     1127.99     51.80 o 
  10   3   4      119.65       93.81     24.54 o 
 -13   4   4        6.77       14.00     18.70 o 
 -12   4   4      612.43      576.65     34.74 o 
 -11   4   4     1394.98     1312.25     46.12 o 
 -10   4   4        1.58        0.00     11.51 o 
  -9   4   4     1173.98     1165.33     38.15 o 
  -8   4   4     1584.29     1642.11     43.27 o 
  -7   4   4      504.09      493.08     36.09 o 
  -6   4   4     3715.86     3852.09     39.31 o 
  -5   4   4      259.22      308.21      8.01 o 
  -4   4   4      870.65      692.03     11.64 o 
  -3   4   4    15975.52    15955.44    132.37 o 
  -2   4   4     1376.67     1370.30     18.74 o 
  -1   4   4     6758.21     6375.56     56.22 o 
   0   4   4     8910.59     8834.33     74.67 o 
   1   4   4       13.05       10.29      3.69 o 
   2   4   4     2529.71     2514.14     36.27 o 
   3   4   4     5160.00     5051.56     61.44 o 
   4   4   4      253.75      250.32     15.58 o 
   5   4   4     1116.76     1134.83     41.73 o 
   6   4   4     1607.90     1518.12     46.29 o 
   7   4   4      204.46      225.72     21.83 o 
   8   4   4     1123.65     1018.43     38.45 o 
   9   4   4      356.23      312.48     37.51 o 
 -13   5   4      119.38       60.19     29.55 o 
 -12   5   4     1193.90     1242.68     47.05 o 
 -11   5   4      315.22      352.22     27.05 o 
 -10   5   4      927.35      965.57     54.04 o 
  -9   5   4     1200.40     1218.87     56.93 o 
  -8   5   4       10.04       15.49     10.20 o 
  -7   5   4     4093.56     3991.80     74.80 o 
  -6   5   4     4163.00     4298.66     40.36 o 
  -5   5   4       33.65       35.04      4.35 o 
  -4   5   4     3397.78     3568.47     35.17 o 
  -3   5   4     3011.12     3276.58     33.09 o 
  -2   5   4      459.28      447.16      9.77 o 
  -1   5   4     7795.55     7620.34     63.17 o 
   0   5   4     2462.81     2499.11     28.81 o 
   1   5   4     1382.79     1219.92     23.52 o 
   2   5   4     2775.04     2799.73     48.90 o 
   3   5   4     1178.73     1136.59     31.17 o 
   4   5   4      411.27      412.10     20.07 o 
   5   5   4     1769.10     1786.03     47.61 o 
   6   5   4      219.20      288.41     23.10 o 
   7   5   4      514.50      473.75     30.62 o 
   8   5   4      959.38     1013.75     38.69 o 
 -13   6   4      488.81      460.65     34.49 o 
 -12   6   4      573.05      623.15     37.01 o 
 -11   6   4      329.65      309.00     25.85 o 
 -10   6   4     2694.19     2876.54     67.67 o 
  -9   6   4      914.29      930.49     50.73 o 
  -8   6   4     1105.98     1150.80     36.76 o 
  -7   6   4     2038.92     2154.81     50.39 o 
  -6   6   4      178.85      200.75      9.82 o 
  -5   6   4     2189.73     2214.54     24.32 o 
  -4   6   4     3358.97     3402.08     34.75 o 
  -3   6   4       70.59       67.28      5.30 o 
  -2   6   4     4862.73     4819.01     44.30 o 
  -1   6   4     7799.44     7665.97     68.25 o 
   0   6   4       76.73       77.61      6.36 o 
   1   6   4     3018.30     3045.07     46.97 o 
   2   6   4     2555.20     2560.11     43.15 o 
   3   6   4       16.54        4.32      7.24 o 
   4   6   4     2006.06     2001.25     39.76 o 
   5   6   4     1594.27     1620.45     42.67 o 
   6   6   4      288.55      269.31     20.58 o 
   7   6   4     1027.88     1062.18     43.86 o 
 -13   7   4      189.53      119.45     23.60 o 
 -12   7   4        3.42        0.00     14.72 o 
 -11   7   4     1668.97     1635.32     52.17 o 
 -10   7   4     1146.53     1123.15     74.29 o 
  -9   7   4       38.19       38.23     13.33 o 
  -8   7   4     2480.66     2535.57     58.96 o 
  -7   7   4      609.73      665.83     28.21 o 
  -6   7   4      760.97      732.65     20.01 o 
  -5   7   4     3052.00     3292.78     34.71 o 
  -4   7   4      513.84      526.09     11.67 o 
  -3   7   4     1136.15     1154.57     17.59 o 
  -2   7   4     3899.26     3973.47     41.78 o 
  -1   7   4     1079.99     1012.34     20.06 o 
   0   7   4     1544.82     1432.61     27.92 o 
   1   7   4     3664.34     3590.45     54.67 o 
   2   7   4      138.96      145.47     12.96 o 
   3   7   4     1669.13     1634.30     41.30 o 
   4   7   4     2584.16     2717.80     55.63 o 
   5   7   4       35.48       24.48     12.35 o 
   6   7   4      915.11      954.26     36.37 o 
 -12   8   4      208.81      171.19     23.92 o 
 -11   8   4      768.41      627.13     34.38 o 
 -10   8   4        6.33        0.00     14.36 o 
  -9   8   4     1604.58     1633.45     48.35 o 
  -8   8   4     2225.17     2249.43     80.79 o 
  -7   8   4        5.83        4.05      8.41 o 
  -6   8   4     1517.76     1557.67     42.56 o 
  -5   8   4     1331.78     1370.96     33.28 o 
  -4   8   4      166.67      139.58      8.12 o 
  -3   8   4     1413.23     1560.41     23.27 o 
  -2   8   4      588.50      585.18     19.53 o 
  -1   8   4      323.97      342.44     17.33 o 
   0   8   4     3055.79     3031.03     51.14 o 
   1   8   4      651.37      640.53     22.66 o 
   2   8   4      269.99      223.99     19.74 o 
   3   8   4     2080.40     2085.34     64.50 o 
   4   8   4      151.12      109.20     34.24 o 
   5   8   4      729.70      726.12     43.28 o 
 -12   9   4      440.45      345.73     30.15 o 
 -11   9   4      285.63      294.42     32.05 o 
 -10   9   4       25.31        0.06     13.57 o 
  -9   9   4     1198.47     1167.15     59.91 o 
  -8   9   4      234.68      227.66     22.05 o 
  -7   9   4     1429.03     1390.73     34.93 o 
  -6   9   4     3140.26     3191.92     68.02 o 
  -5   9   4      255.42      279.79     16.80 o 
  -4   9   4     1165.95     1204.44     23.76 o 
  -3   9   4      980.55      998.66     21.83 o 
  -2   9   4       34.70       38.49      7.81 o 
  -1   9   4     1147.38     1195.44     27.47 o 
   0   9   4      697.69      673.10     23.35 o 
   1   9   4      137.50      128.19     13.78 o 
   2   9   4     1116.56     1072.35     34.58 o 
   3   9   4      619.95      606.89     28.98 o 
   4   9   4      217.35      246.61     22.60 o 
 -12  10   4      629.68      554.86     36.70 o 
 -11  10   4        4.46        0.00     13.97 o 
 -10  10   4      342.97      266.97     26.22 o 
  -9  10   4     1003.34     1023.02     40.88 o 
  -8  10   4       58.40       67.45     20.42 o 
  -7  10   4     2172.37     2200.10     54.13 o 
  -6  10   4      722.94      736.82     24.55 o 
  -5  10   4      112.18      107.51     12.84 o 
  -4  10   4     3055.70     3213.13     54.21 o 
  -3  10   4      225.21      208.86     12.71 o 
  -2  10   4      183.57      172.25     13.70 o 
  -1  10   4      980.86      994.50     26.95 o 
   0  10   4       20.25       17.43     10.59 o 
   1  10   4      681.10      687.06     32.50 o 
   2  10   4      787.83      777.65     32.76 o 
   3  10   4        0.11        0.00     12.34 o 
 -11  11   4      256.83      299.27     29.13 o 
 -10  11   4      807.78      696.50     38.31 o 
  -9  11   4      188.39      169.95     23.25 o 
  -8  11   4      556.21      532.18     33.73 o 
  -7  11   4     1064.16     1027.70     30.58 o 
  -6  11   4       11.42        0.00      9.83 o 
  -5  11   4     1094.46     1087.29     35.13 o 
  -4  11   4      828.56      857.01     45.67 o 
  -3  11   4       57.83       43.68     10.63 o 
  -2  11   4      835.45      852.61     29.05 o 
  -1  11   4      826.69      845.73     29.61 o 
   0  11   4      236.75      222.54     20.62 o 
   1  11   4      613.97      639.83     40.85 o 
   2  11   4      124.65      111.53     18.73 o 
 -10  12   4      207.31      197.84     28.07 o 
  -9  12   4      174.83      185.56     21.62 o 
  -8  12   4     1064.22     1124.00     46.36 o 
  -7  12   4       82.59       85.29     14.80 o 
  -6  12   4      184.42      163.22     16.89 o 
  -5  12   4     1292.53     1245.89     37.07 o 
  -4  12   4       80.01       83.44     16.91 o 
  -3  12   4      466.33      467.38     40.86 o 
  -2  12   4      401.34      319.81     21.72 o 
  -1  12   4        2.46        2.52     13.11 o 
   0  12   4      820.29      908.41     36.90 o 
  -8  13   4      213.00      183.45     26.61 o 
  -7  13   4       43.67       47.45     16.70 o 
  -6  13   4      700.69      771.21     30.62 o 
  -5  13   4      396.55      392.51     28.53 o 
  -4  13   4      209.69      188.77     31.54 o 
  -3  13   4      499.73      442.27     29.91 o 
   3 -14   5      699.50      755.30     36.92 o 
   4 -14   5      438.70      484.72     37.73 o 
   5 -14   5       47.90       18.63     15.34 o 
   6 -14   5      531.68      484.96     43.22 o 
   7 -14   5      103.70       91.03     18.94 o 
   0 -13   5      501.37      497.26     27.61 o 
   1 -13   5       42.11       36.72     14.41 o 
   2 -13   5      470.90      513.64     28.58 o 
   3 -13   5      719.30      680.17     31.56 o 
   4 -13   5       95.14       89.27     16.29 o 
   5 -13   5      591.98      563.77     57.94 o 
   6 -13   5      543.14      521.53     29.35 o 
   7 -13   5        5.10        0.00     12.70 o 
   8 -13   5      443.53      356.68     26.78 o 
   9 -13   5      221.65      182.32     21.90 o 
  -2 -12   5        4.36        0.00     15.84 o 
  -1 -12   5      724.12      718.95     33.08 o 
   0 -12   5      441.09      497.24     25.84 o 
   1 -12   5      162.79      143.41     15.25 o 
   2 -12   5      770.35      756.54     35.26 o 
   3 -12   5      699.83      638.69     28.74 o 
   4 -12   5      242.44      200.46     19.50 o 
   5 -12   5     1126.38     1146.92     37.40 o 
   6 -12   5      120.13      135.80     17.40 o 
   7 -12   5      577.59      543.42     28.48 o 
   8 -12   5      925.36      897.67     46.60 o 
   9 -12   5       20.29       42.45     20.93 o 
  10 -12   5      311.76      265.02     26.67 o 
  -3 -11   5       40.50       24.13     20.55 o 
  -2 -11   5      606.91      639.34     32.25 o 
  -1 -11   5     1176.17     1204.37     35.43 o 
   0 -11   5        5.34        0.00     10.16 o 
   1 -11   5     1375.64     1451.98     37.49 o 
   2 -11   5     1705.31     1743.89     43.86 o 
   3 -11   5       26.43        0.00     10.67 o 
   4 -11   5      823.18      753.47     39.72 o 
   5 -11   5      821.42      742.92     50.53 o 
   6 -11   5       22.49       15.63     11.91 o 
   7 -11   5     2542.53     2574.38     56.18 o 
   8 -11   5       38.27       43.30     15.43 o 
   9 -11   5      170.10      189.23     26.88 o 
  10 -11   5      825.82      815.00     45.77 o 
  11 -11   5       97.79      115.55     21.13 o 
  -4 -10   5      376.59      430.93     46.38 o 
  -3 -10   5      227.40      217.29     21.49 o 
  -2 -10   5     2304.98     2350.07     50.12 o 
  -1 -10   5      427.36      448.83     22.38 o 
   0 -10   5      501.39      502.24     22.65 o 
   1 -10   5     1730.78     1785.92     36.92 o 
   2 -10   5      325.46      354.86     17.71 o 
   3 -10   5     3166.28     3025.67     50.11 o 
   4 -10   5     2738.40     2509.70     51.91 o 
   5 -10   5      133.59       97.95     14.39 o 
   6 -10   5      767.82      691.31     27.12 o 
   7 -10   5     1281.83     1262.77     41.38 o 
   8 -10   5      210.81      175.49     20.09 o 
   9 -10   5      985.20      857.86     36.71 o 
  10 -10   5      422.71      380.79     27.43 o 
  11 -10   5      169.54      171.76     22.96 o 
  12 -10   5      657.86      654.37     46.80 o 
  -6  -9   5      442.08      487.08     42.55 o 
  -5  -9   5      759.98      726.29     46.39 o 
  -4  -9   5        8.53        0.00     13.70 o 
  -3  -9   5     1349.66     1385.20     36.70 o 
  -2  -9   5     1908.90     1873.52     42.17 o 
  -1  -9   5       57.44       43.10     10.92 o 
   0  -9   5     2448.01     2463.71     47.64 o 
   1  -9   5     1109.18     1200.79     43.68 o 
   2  -9   5     2055.97     1921.55     36.56 o 
   3  -9   5     4781.91     4723.58     59.96 o 
   4  -9   5      213.32      204.36     13.59 o 
   5  -9   5     1012.62      975.07     29.68 o 
   6  -9   5     3725.19     3669.16    116.69 o 
   7  -9   5       41.57       54.10     13.47 o 
   8  -9   5      897.11      887.35     34.17 o 
   9  -9   5      601.06      536.98     29.10 o 
  10  -9   5       10.21        6.61     14.82 o 
  11  -9   5      794.61      729.47     74.27 o 
  12  -9   5      417.13      401.86     38.16 o 
  -7  -8   5      219.89      208.93     33.18 o 
  -6  -8   5      955.58     1024.95     52.89 o 
  -5  -8   5       32.18        8.70     13.55 o 
  -4  -8   5      687.78      726.76     38.52 o 
  -3  -8   5     2218.79     2278.96     47.20 o 
  -2  -8   5      244.29      248.75     16.85 o 
  -1  -8   5     1674.02     1665.92     36.74 o 
   0  -8   5     2991.84     3096.81     48.35 o 
   1  -8   5       37.53       31.01      7.60 o 
   2  -8   5     3391.71     3447.83     46.56 o 
   3  -8   5     1047.16     1170.37     23.23 o 
   4  -8   5     2069.58     1945.30     31.94 o 
   5  -8   5     3760.90     3698.41     60.25 o 
   6  -8   5     1150.73     1174.11     35.62 o 
   7  -8   5      583.71      515.90     25.26 o 
   8  -8   5     1845.42     1840.33     48.04 o 
   9  -8   5      408.43      377.22     24.18 o 
  10  -8   5      774.97      772.30     34.13 o 
  11  -8   5      480.70      418.53     36.31 o 
  12  -8   5        4.90        0.00     25.06 o 
  -7  -7   5      852.57      901.49     55.47 o 
  -6  -7   5      613.30      674.61     33.05 o 
  -5  -7   5      107.40      118.90     17.69 o 
  -4  -7   5     2380.09     2524.11     49.23 o 
  -3  -7   5      437.12      423.44     19.42 o 
  -2  -7   5      178.85      196.30     14.26 o 
  -1  -7   5     3055.21     2954.42     50.18 o 
   0  -7   5      266.38      290.33     12.45 o 
   1  -7   5     2094.82     2140.03     53.51 o 
   2  -7   5     3058.69     3289.29     40.28 o 
   3  -7   5       74.82       79.12      6.97 o 
   4  -7   5     3183.25     3299.38     45.02 o 
   5  -7   5     2839.40     2949.63     43.54 o 
   6  -7   5        9.81        9.05      8.47 o 
   7  -7   5     2552.48     2579.84     55.82 o 
   8  -7   5     1517.07     1600.43     43.02 o 
   9  -7   5      205.22      280.85     21.64 o 
  10  -7   5     1541.68     1603.04     46.99 o 
  11  -7   5      250.09      273.80     46.88 o 
  12  -7   5      186.56      165.94     42.91 o 
  -8  -6   5      629.08      670.77     45.33 o 
  -7  -6   5     1285.44     1401.17     57.41 o 
  -6  -6   5      340.66      387.93     39.42 o 
  -5  -6   5     3383.61     3612.51     73.92 o 
  -4  -6   5      251.83      292.34     17.05 o 
  -3  -6   5        0.40        3.85      8.18 o 
  -2  -6   5     2895.24     2712.14     49.65 o 
  -1  -6   5     4722.25     4543.58     59.95 o 
   0  -6   5      426.28      429.33     14.74 o 
   1  -6   5     2110.68     2156.30     31.58 o 
   2  -6   5      899.89      890.41     18.19 o 
   3  -6   5     1001.87     1035.74     21.34 o 
   4  -6   5     4247.38     4423.73     51.36 o 
   5  -6   5      214.20      208.75     10.37 o 
   6  -6   5     3186.89     3106.99     59.66 o 
   7  -6   5     3770.30     4006.92    122.95 o 
   8  -6   5      267.69      289.87     27.58 o 
   9  -6   5     3203.93     3371.21     69.60 o 
  10  -6   5      930.29     1009.86     36.78 o 
  11  -6   5        0.10       13.20     25.12 o 
  12  -6   5      649.27      694.57     69.88 o 
  -9  -5   5      242.57      205.02     33.51 o 
  -8  -5   5     1156.82     1282.13     64.79 o 
  -7  -5   5      139.02      141.37     19.39 o 
  -6  -5   5       76.41       84.04     15.89 o 
  -5  -5   5     4585.95     4851.46     89.47 o 
  -4  -5   5       84.17      125.44     11.93 o 
  -3  -5   5     1639.50     1676.95     33.87 o 
  -2  -5   5     5220.96     5253.36     66.22 o 
  -1  -5   5        9.12        4.26      4.82 o 
   0  -5   5     1665.47     1568.77     23.01 o 
   1  -5   5     7903.74     7769.29     75.55 o 
   2  -5   5       39.85       41.28      5.05 o 
   3  -5   5     2531.95     2598.84     36.73 o 
   4  -5   5     4680.44     4587.18     57.92 o 
   5  -5   5     1973.76     1988.65     32.05 o 
   6  -5   5     5507.03     5551.16     62.98 o 
   7  -5   5     1541.21     1571.24     39.27 o 
   8  -5   5     2253.09     2134.05     49.46 o 
   9  -5   5     3890.37     4102.77     92.47 o 
  10  -5   5      131.85       92.49     21.33 o 
  11  -5   5      327.99      385.80     52.31 o 
  12  -5   5      664.57      780.22     73.29 o 
 -10  -4   5        3.14       19.28     22.29 o 
  -9  -4   5      680.33      679.77     43.63 o 
  -8  -4   5      468.34      447.19     28.57 o 
  -7  -4   5       16.14       15.37     13.13 o 
  -6  -4   5     3291.00     3276.46     68.34 o 
  -5  -4   5      829.98      943.90     31.66 o 
  -4  -4   5      486.90      511.48     16.63 o 
  -3  -4   5     2616.25     2856.65     41.63 o 
  -2  -4   5     1658.91     1515.89     27.11 o 
  -1  -4   5     7702.29     7542.45     79.06 o 
   0  -4   5     9986.84     9566.60     89.37 o 
   1  -4   5     1962.88     1828.70     23.85 o 
   2  -4   5     3956.77     4037.49     42.49 o 
   3  -4   5     6763.08     6742.85     77.24 o 
   4  -4   5      209.98      266.21     10.77 o 
   5  -4   5     3095.54     3115.35     36.23 o 
   6  -4   5     2578.22     2736.27     30.56 o 
   7  -4   5      517.66      431.94     20.39 o 
   8  -4   5     7417.53     7429.23    118.77 o 
   9  -4   5     1452.86     1491.19     72.45 o 
  10  -4   5      118.52       85.62     21.65 o 
  11  -4   5     1295.23     1364.47     86.16 o 
  12  -4   5      134.74       51.53     35.53 o 
 -10  -3   5      463.55      514.38     56.20 o 
  -9  -3   5     1590.52     1614.56     50.25 o 
  -8  -3   5       93.66       90.83     17.47 o 
  -7  -3   5      536.91      524.87     27.48 o 
  -6  -3   5     2347.36     2322.12     53.46 o 
  -5  -3   5       11.92       20.71      8.14 o 
  -4  -3   5     4725.23     4649.62     59.45 o 
  -3  -3   5     3635.23     3754.61     49.96 o 
  -2  -3   5     3378.12     3245.99     41.58 o 
  -1  -3   5     2712.73     2865.24     47.01 o 
   0  -3   5     1726.49     1827.85     24.94 o 
   1  -3   5     3094.84     2799.89     31.23 o 
   2  -3   5     6113.16     6348.96     66.44 o 
   3  -3   5       15.96       43.04      6.26 o 
   4  -3   5     6773.09     6566.66     64.95 o 
   5  -3   5     4588.92     4605.66     45.31 o 
   6  -3   5      100.52       92.25      6.01 o 
   7  -3   5     1847.21     1949.04     43.30 o 
   8  -3   5     1182.48     1204.51     47.17 o 
   9  -3   5        0.09        0.00     15.30 o 
  10  -3   5     2110.64     2127.79    116.62 o 
  11  -3   5     1126.52     1259.46     83.19 o 
  12  -3   5       35.04        1.62     29.32 o 
 -11  -2   5       41.40       63.10     23.78 o 
 -10  -2   5     1209.18     1283.63     45.86 o 
  -9  -2   5     1139.10     1135.76     43.07 o 
  -8  -2   5      190.70      147.52     18.78 o 
  -7  -2   5     2796.58     2732.28     60.11 o 
  -6  -2   5      907.12      934.70     28.82 o 
  -5  -2   5     1253.84     1310.90     26.90 o 
  -4  -2   5     3958.82     4238.76     49.62 o 
  -3  -2   5       21.26       33.92      4.94 o 
  -2  -2   5     5537.86     5426.26     58.32 o 
  -1  -2   5     3672.63     3959.12     44.11 o 
   0  -2   5      198.37      157.70      6.26 o 
   1  -2   5     4011.54     4122.57     51.03 o 
   2  -2   5     6344.91     6428.72     66.99 o 
   3  -2   5     7510.67     6289.04     71.24 o 
   4  -2   5     3655.26     3670.26     43.32 o 
   5  -2   5     2524.00     2500.59     28.71 o 
   6  -2   5      385.09      452.87     11.24 o 
   7  -2   5      638.16      711.88     17.92 o 
   8  -2   5      330.05      369.25     21.08 o 
   9  -2   5     1374.60     1388.47     52.84 o 
  10  -2   5     1624.96     1688.73     91.19 o 
  11  -2   5       78.41       30.32     30.99 o 
  12  -2   5      411.07      297.41     55.95 o 
 -11  -1   5      741.55      769.63     54.66 o 
 -10  -1   5     1281.86     1286.85     45.21 o 
  -9  -1   5       12.44       13.70     13.64 o 
  -8  -1   5     2314.19     2269.67     54.63 o 
  -7  -1   5     2957.03     2889.97     51.79 o 
  -6  -1   5      259.60      268.54     13.14 o 
  -5  -1   5     5008.37     4996.21     64.46 o 
  -4  -1   5     4392.44     4259.66     62.60 o 
  -3  -1   5     1016.51     1002.12     17.06 o 
  -2  -1   5     4505.95     4612.25     54.98 o 
  -1  -1   5      172.92      222.05      7.20 o 
   1  -1   5    12682.72    12078.35    147.15 o 
   2  -1   5      923.42      912.02     26.04 o 
   3  -1   5     7023.29     6797.98     66.39 o 
   4  -1   5     6592.07     6645.96     58.14 o 
   5  -1   5       79.72       67.93      4.99 o 
   6  -1   5     4950.33     4807.32     53.38 o 
   7  -1   5      132.46      171.31      9.80 o 
   8  -1   5      225.08      231.37     15.45 o 
   9  -1   5     2455.41     2570.48     75.08 o 
  10  -1   5      591.38      552.41     58.69 o 
  11  -1   5      172.20      128.45     41.57 o 
 -12   0   5      226.80      152.45     46.66 o 
 -11   0   5     1916.72     1952.57    100.03 o 
 -10   0   5      184.87      209.12     76.81 o 
  -9   0   5      918.34      862.73     33.91 o 
  -8   0   5     2875.11     2876.14     61.39 o 
  -7   0   5       73.90       54.27      8.59 o 
  -6   0   5     4819.54     4778.96     62.68 o 
  -5   0   5     4284.84     4329.95     51.98 o 
  -4   0   5       60.77       64.67     10.84 o 
  -3   0   5     7356.00     7315.15     83.62 o 
  -2   0   5     6453.72     6481.30     82.08 o 
  -1   0   5     1120.16     1103.17     20.45 o 
   0   0   5     8729.21     8253.24     85.48 o 
   1   0   5     8179.11     7208.96     69.27 o 
   2   0   5      839.43      791.02     14.96 o 
   3   0   5    11270.31    10881.38     95.75 o 
   4   0   5     2289.65     2167.74     32.55 o 
   5   0   5     2280.53     2277.63     31.14 o 
   6   0   5     2614.91     2632.24     38.27 o 
   7   0   5      152.08      129.56     10.40 o 
   8   0   5     2047.77     2077.78     43.37 o 
   9   0   5     1129.65     1029.22     37.04 o 
  10   0   5        7.68       65.40     31.89 o 
  11   0   5      429.83      278.67     53.15 o 
 -12   1   5      636.64      616.61     96.42 o 
 -11   1   5      356.87      374.03     39.08 o 
 -10   1   5      499.95      551.45     38.36 o 
  -9   1   5     2513.64     2576.55     51.64 o 
  -8   1   5      405.05      405.36     19.65 o 
  -7   1   5      222.50      242.20     14.89 o 
  -6   1   5     7839.14     7880.77     84.95 o 
  -5   1   5     1007.53      955.80     20.21 o 
  -4   1   5     4381.43     4350.04     50.38 o 
  -3   1   5     8151.17     8247.44     77.35 o 
  -2   1   5     1100.62      969.82     15.42 o 
  -1   1   5    15876.03    15610.66    141.02 o 
   0   1   5    15122.85    13957.04    117.07 o 
   1   1   5      826.58      730.72     19.19 o 
   2   1   5     6825.95     6521.52     66.16 o 
   3   1   5     2735.17     2736.72     32.06 o 
   4   1   5     1535.25     1514.05     23.91 o 
   5   1   5     7146.75     7169.91     80.24 o 
   6   1   5      991.59     1040.11     22.98 o 
   7   1   5      659.34      627.05     23.31 o 
   8   1   5     1936.81     1839.95     48.66 o 
   9   1   5      218.15      241.68     22.51 o 
  10   1   5      247.32      163.98     41.79 o 
 -12   2   5      610.67      538.38     35.53 o 
 -11   2   5       36.79       42.98     17.33 o 
 -10   2   5     1740.06     1695.29     50.46 o 
  -9   2   5      840.55      876.58     34.24 o 
  -8   2   5       52.98       80.53     11.31 o 
  -7   2   5     3727.48     3795.84     53.20 o 
  -6   2   5     3968.67     3884.01     48.00 o 
  -5   2   5        4.82        5.62      4.67 o 
  -4   2   5     4158.29     4438.54     56.89 o 
  -3   2   5     7421.49     6545.34     60.27 o 
  -2   2   5    30234.41    27626.71    223.08 o 
  -1   2   5    22134.33    21064.41    154.76 o 
   0   2   5      912.41      817.24     11.97 o 
   1   2   5     2362.50     2456.62     26.61 o 
   2   2   5     6810.29     6696.10     64.10 o 
   3   2   5      105.08       94.08      7.27 o 
   4   2   5     4308.58     4181.74     52.76 o 
   5   2   5     3651.57     3626.29     49.02 o 
   6   2   5       48.94       79.95     11.37 o 
   7   2   5     2481.72     2590.65     50.72 o 
   8   2   5      578.34      561.97     48.25 o 
   9   2   5      243.01      249.17     23.59 o 
  10   2   5      670.06      598.53     55.05 o 
 -12   3   5      199.35      221.43     26.71 o 
 -11   3   5      405.58      416.84     29.66 o 
 -10   3   5     1562.12     1568.10     50.48 o 
  -9   3   5      261.12      275.96     24.82 o 
  -8   3   5      564.06      574.17     26.49 o 
  -7   3   5     2480.62     2541.88     39.93 o 
  -6   3   5       91.24       90.68      7.69 o 
  -5   3   5     6291.04     6393.34     55.55 o 
  -4   3   5    11518.02    11543.07     98.62 o 
  -3   3   5       28.89       36.45      4.68 o 
  -2   3   5    12930.61    12569.25     96.59 o 
  -1   3   5     1238.91     1223.13     15.85 o 
   0   3   5     2455.48     2333.67     23.18 o 
   1   3   5     9786.36     9523.50     87.63 o 
   2   3   5     1386.90     1264.16     23.10 o 
   3   3   5      958.76      922.42     20.44 o 
   4   3   5     2532.09     2376.90     44.21 o 
   5   3   5      666.00      581.05     22.36 o 
   6   3   5      998.29     1019.69     30.72 o 
   7   3   5     1454.85     1445.29     37.68 o 
   8   3   5       44.10       43.02     20.02 o 
   9   3   5     1033.38     1073.63     54.18 o 
 -12   4   5       82.71       44.67     18.69 o 
 -11   4   5     1602.44     1634.35     51.62 o 
 -10   4   5      763.93      793.84     34.31 o 
  -9   4   5      925.22      931.04     34.55 o 
  -8   4   5     1563.64     1640.24     44.06 o 
  -7   4   5       56.97       74.89     10.62 o 
  -6   4   5     3513.27     3491.33     41.89 o 
  -5   4   5     1376.69     1489.22     19.28 o 
  -4   4   5     6049.73     5731.04     51.48 o 
  -3   4   5     7389.84     6987.40     58.03 o 
  -2   4   5     3986.87     4152.01     40.29 o 
  -1   4   5      716.66      707.80     17.20 o 
   0   4   5     8333.17     8188.91     66.72 o 
   1   4   5     1780.92     1828.68     25.55 o 
   2   4   5       14.45        5.09      5.39 o 
   3   4   5     3674.88     3615.79     58.87 o 
   4   4   5     3468.01     3530.97     74.70 o 
   5   4   5      135.44      140.52     15.38 o 
   6   4   5      857.57      765.94     27.62 o 
   7   4   5      302.24      307.24     24.53 o 
   8   4   5      584.69      568.26     48.69 o 
   9   4   5      966.81      969.18     52.28 o 
 -12   5   5      799.15      789.63     39.75 o 
 -11   5   5     1132.93     1056.13     45.21 o 
 -10   5   5        4.54        0.00     11.65 o 
  -9   5   5     2526.84     2714.32     62.86 o 
  -8   5   5      448.78      487.42     25.34 o 
  -7   5   5     1019.46      930.92     31.81 o 
  -6   5   5     4331.85     4508.85     55.14 o 
  -5   5   5     2060.77     2100.56     24.81 o 
  -4   5   5      611.16      607.49     12.25 o 
  -3   5   5     3865.22     3958.70     34.52 o 
  -2   5   5     1183.69     1113.43     15.40 o 
  -1   5   5     1074.17     1143.07     16.63 o 
   0   5   5    10605.04    10704.85     96.19 o 
   1   5   5      132.04      148.04     12.95 o 
   2   5   5     1693.28     1629.49     35.54 o 
   3   5   5     3988.81     4150.60     67.31 o 
   4   5   5       37.31       35.01     10.73 o 
   5   5   5     1683.16     1800.72     42.41 o 
   6   5   5      715.20      687.17     32.94 o 
   7   5   5       21.63       11.46     13.31 o 
   8   5   5      855.01      896.73     40.47 o 
 -12   6   5      696.89      585.04     35.61 o 
 -11   6   5      281.52      269.90     25.32 o 
 -10   6   5     1054.33      939.61     37.55 o 
  -9   6   5     1731.93     1733.85     49.92 o 
  -8   6   5       62.72       46.85     12.91 o 
  -7   6   5     3293.75     3329.30     68.00 o 
  -6   6   5     3364.92     3424.54     44.26 o 
  -5   6   5        1.69        0.78      4.20 o 
  -4   6   5      895.44      973.48     17.32 o 
  -3   6   5     1594.76     1698.17     20.66 o 
  -2   6   5        8.29        6.06      4.50 o 
  -1   6   5     6491.63     6636.88     69.31 o 
   0   6   5     1581.76     1490.86     27.72 o 
   1   6   5      570.18      547.41     21.35 o 
   2   6   5     3723.24     3660.14     62.15 o 
   3   6   5      494.67      494.97     22.40 o 
   4   6   5     1582.39     1499.58     38.51 o 
   5   6   5     1724.83     1737.63     43.45 o 
   6   6   5       37.98       39.52     16.33 o 
   7   6   5      495.54      557.51     29.31 o 
 -12   7   5      294.84      291.94     28.36 o 
 -11   7   5       30.04       14.53     14.92 o 
 -10   7   5     2391.05     2537.38     64.76 o 
  -9   7   5      978.81      999.21     37.50 o 
  -8   7   5      577.17      569.80     28.68 o 
  -7   7   5     2279.06     2310.30     54.70 o 
  -6   7   5       20.16       18.50      7.56 o 
  -5   7   5     2578.57     2607.52     30.83 o 
  -4   7   5     2631.92     2668.15     29.69 o 
  -3   7   5      101.19      109.20      7.51 o 
  -2   7   5     1225.61     1305.78     23.05 o 
  -1   7   5     3563.28     3613.28     49.57 o 
   0   7   5        2.87       11.62      7.03 o 
   1   7   5     1938.16     1858.79     60.63 o 
   2   7   5      705.31      707.55     25.85 o 
   3   7   5      527.25      538.42     22.33 o 
   4   7   5     2528.26     2496.76     49.20 o 
   5   7   5      264.35      280.31     21.56 o 
   6   7   5      124.28      138.21     19.03 o 
 -12   8   5        8.06        6.53     16.37 o 
 -11   8   5      930.98      829.50     57.05 o 
 -10   8   5     1169.78     1207.33     43.79 o 
  -9   8   5       12.22        8.74     12.64 o 
  -8   8   5     2315.07     2351.52     58.65 o 
  -7   8   5     1550.59     1595.54     45.59 o 
  -6   8   5     1102.29     1065.53     26.11 o 
  -5   8   5     3246.40     3393.66     65.54 o 
  -4   8   5      600.57      625.95     14.96 o 
  -3   8   5      812.40      748.53     18.43 o 
  -2   8   5     2603.60     2594.70     36.97 o 
  -1   8   5      119.69      105.42     10.55 o 
   0   8   5      764.59      730.71     27.64 o 
   1   8   5     1232.61     1230.92     30.82 o 
   2   8   5      123.42      155.56     17.96 o 
   3   8   5     1124.90     1058.37     30.71 o 
   4   8   5      720.76      724.11     31.50 o 
   5   8   5       22.37        7.08     13.46 o 
 -12   9   5      180.76       99.77     22.25 o 
 -11   9   5      684.83      613.88     35.59 o 
 -10   9   5      230.34      245.56     28.59 o 
  -9   9   5      523.98      458.70     29.23 o 
  -8   9   5     2097.99     2241.22     58.68 o 
  -7   9   5        0.53        0.00     11.18 o 
  -6   9   5     1518.96     1614.10     34.92 o 
  -5   9   5     1225.02     1253.39     30.21 o 
  -4   9   5        4.56        2.11      6.65 o 
  -3   9   5     2930.95     3075.28     42.36 o 
  -2   9   5      433.07      398.96     17.24 o 
  -1   9   5      288.69      286.68     16.08 o 
   0   9   5     1244.47     1296.91     50.71 o 
   1   9   5      289.39      311.05     19.17 o 
   2   9   5      462.81      490.10     23.51 o 
   3   9   5      604.27      529.53     28.18 o 
   4   9   5       10.40       11.04     14.37 o 
 -11  10   5      201.34      148.55     23.71 o 
 -10  10   5       19.39        0.00     14.42 o 
  -9  10   5      845.55      840.46     45.73 o 
  -8  10   5      310.96      291.50     25.23 o 
  -7  10   5      684.85      741.87     38.39 o 
  -6  10   5     1473.03     1524.03     35.63 o 
  -5  10   5      428.05      440.87     20.44 o 
  -4  10   5      475.16      458.23     20.93 o 
  -3  10   5     1376.02     1404.72     30.79 o 
  -2  10   5        0.19        1.26      8.50 o 
  -1  10   5      849.83      796.51     33.88 o 
   0  10   5      629.16      640.11     25.32 o 
   1  10   5       48.08       46.87     13.83 o 
   2  10   5      630.83      641.57     31.08 o 
 -10  11   5      578.54      591.52     36.28 o 
  -9  11   5      517.95      491.77     29.10 o 
  -8  11   5        4.30        0.00     12.17 o 
  -7  11   5     1204.18     1264.47     38.85 o 
  -6  11   5      342.75      366.43     20.69 o 
  -5  11   5       12.99        0.00     10.22 o 
  -4  11   5     1436.61     1359.75     41.27 o 
  -3  11   5      232.90      241.09     16.62 o 
  -2  11   5      435.34      408.52     20.36 o 
  -1  11   5     1179.48     1238.23     32.84 o 
   0  11   5       56.71       49.97     14.82 o 
   1  11   5      423.44      449.71     28.18 o 
  -9  12   5       69.68       45.68     16.85 o 
  -8  12   5      437.65      425.04     28.04 o 
  -7  12   5      630.20      626.81     31.08 o 
  -6  12   5        0.89        0.00     11.10 o 
  -5  12   5      716.61      788.00     47.30 o 
  -4  12   5      815.21      791.73     34.82 o 
  -3  12   5       60.43       58.90     16.43 o 
  -2  12   5      828.33      893.90     32.58 o 
  -1  12   5      391.18      375.38     26.34 o 
   4 -14   6      537.95      436.66     28.66 o 
   5 -14   6       92.66       94.64     19.44 o 
   6 -14   6      289.37      180.04     22.46 o 
   7 -14   6      402.17      356.52     27.94 o 
   0 -13   6      348.36      338.12     24.74 o 
   1 -13   6      349.26      283.03     22.56 o 
   2 -13   6       42.89       19.46     13.98 o 
   3 -13   6      777.41      774.80     33.47 o 
   4 -13   6      693.69      760.89     33.21 o 
   5 -13   6       33.83       23.76     14.35 o 
   6 -13   6      586.89      581.59     30.92 o 
   7 -13   6       89.10       71.90     17.16 o 
   8 -13   6      103.72       84.17     18.58 o 
   9 -13   6      460.81      449.60     29.67 o 
  -1 -12   6      179.34      164.95     19.28 o 
   0 -12   6      912.31      939.38     33.33 o 
   1 -12   6       57.40       52.93     13.70 o 
   2 -12   6      372.66      369.95     46.65 o 
   3 -12   6     1372.98     1352.06     40.22 o 
   4 -12   6        8.61        5.09     11.81 o 
   5 -12   6      747.44      715.90     31.49 o 
   6 -12   6      742.44      742.50     32.08 o 
   7 -12   6        1.31        0.00     12.08 o 
   8 -12   6      683.90      596.56     30.25 o 
   9 -12   6      252.35      217.31     29.46 o 
  10 -12   6        7.44       20.16     17.32 o 
  -3 -11   6      676.01      685.86     30.44 o 
  -2 -11   6        6.64        0.36     12.25 o 
  -1 -11   6     1485.71     1569.44     41.22 o 
   0 -11   6      551.88      580.62     25.84 o 
   1 -11   6      491.65      495.94     48.48 o 
   2 -11   6     1570.46     1649.55     36.84 o 
   3 -11   6      819.24      885.58     31.30 o 
   4 -11   6      584.90      569.45     26.55 o 
   5 -11   6      889.17      877.45     31.59 o 
   6 -11   6      174.85      205.50     19.22 o 
   7 -11   6     1643.71     1693.82     44.48 o 
   8 -11   6      877.91      832.96     36.87 o 
   9 -11   6       97.37       87.81     18.55 o 
  10 -11   6      248.82      218.22     24.52 o 
  11 -11   6      344.44      322.85     29.20 o 
  -4 -10   6      913.44      943.36     59.16 o 
  -3 -10   6       38.83       44.10     13.68 o 
  -2 -10   6     1141.54     1076.10     57.93 o 
  -1 -10   6     2316.55     2422.63     50.62 o 
   0 -10   6        7.80        0.00      9.61 o 
   1 -10   6     1666.39     1631.30     35.43 o 
   2 -10   6     1363.37     1417.84     32.39 o 
   3 -10   6      446.85      482.92     20.07 o 
   4 -10   6     1570.81     1553.46     39.73 o 
   5 -10   6      601.00      497.97     24.12 o 
   6 -10   6      303.27      371.12     22.12 o 
   7 -10   6     2715.16     2644.27     77.70 o 
   8 -10   6      190.21      172.63     39.10 o 
   9 -10   6      391.98      376.46     26.96 o 
  10 -10   6     1010.41      969.36     39.48 o 
  11 -10   6       52.54       60.17     18.91 o 
  -5  -9   6      749.90      737.30     54.03 o 
  -4  -9   6      229.66      246.29     23.93 o 
  -3  -9   6      410.63      398.01     22.02 o 
  -2  -9   6     2897.03     2819.89     54.31 o 
  -1  -9   6      698.02      789.41     26.41 o 
   0  -9   6      828.57      772.28     25.99 o 
   1  -9   6      889.23      925.81     28.05 o 
   2  -9   6       95.89       74.81     10.42 o 
   3  -9   6     3601.60     3655.09     55.27 o 
   4  -9   6     1258.15     1242.20     33.39 o 
   5  -9   6      369.94      308.49     18.92 o 
   6  -9   6     3444.54     3433.36     76.73 o 
   7  -9   6     1241.56     1267.96     40.15 o 
   8  -9   6      129.52      150.89     25.73 o 
   9  -9   6     1828.61     1822.14     51.25 o 
  10  -9   6      344.83      349.67     30.25 o 
  11  -9   6      222.40      231.13     24.53 o 
  12  -9   6      779.15      849.32     78.49 o 
  -6  -8   6      557.99      524.62     48.56 o 
  -5  -8   6      490.21      496.21     29.91 o 
  -4  -8   6       83.03       68.50     15.81 o 
  -3  -8   6     1917.96     1937.11     47.64 o 
  -2  -8   6     1008.53      957.36     28.68 o 
  -1  -8   6       83.78       80.41     12.06 o 
   0  -8   6     2857.20     2800.32     50.30 o 
   1  -8   6      473.58      552.79     18.96 o 
   2  -8   6      730.71      722.33     19.16 o 
   3  -8   6      996.88     1169.26     23.72 o 
   4  -8   6       22.18       27.10      6.97 o 
   5  -8   6     1185.34     1271.29     37.48 o 
   6  -8   6     2739.63     2848.63     60.87 o 
   7  -8   6      118.44      108.24     15.49 o 
   8  -8   6     2422.61     2507.56     58.57 o 
   9  -8   6     2298.46     2535.90     60.40 o 
  10  -8   6      105.37      125.24     29.68 o 
  11  -8   6      671.87      704.92     87.33 o 
  12  -8   6      417.36      347.70     56.79 o 
  -7  -7   6      267.29      326.13     34.82 o 
  -6  -7   6      937.71      911.72     38.08 o 
  -5  -7   6      152.98      136.53     18.71 o 
  -4  -7   6     1260.23     1326.97     67.72 o 
  -3  -7   6     1252.40     1281.36     32.65 o 
  -2  -7   6       68.20       85.06     11.39 o 
  -1  -7   6     1445.80     1478.41     33.38 o 
   0  -7   6     2905.05     2930.79     49.90 o 
   1  -7   6      332.49      328.66     14.36 o 
   2  -7   6     2109.23     2243.57     37.09 o 
   3  -7   6     1643.94     1786.81     28.95 o 
   4  -7   6      206.78      226.76     11.33 o 
   5  -7   6     1732.00     1886.37     33.17 o 
   6  -7   6      468.86      499.83     23.39 o 
   7  -7   6     1049.50     1094.68     33.99 o 
   8  -7   6     3130.56     3224.01     67.03 o 
   9  -7   6      384.75      412.13     27.18 o 
  10  -7   6     1173.92     1387.09     44.47 o 
  11  -7   6      839.37      944.84     50.53 o 
  12  -7   6        5.82       10.57     30.49 o 
  -8  -6   6        2.76       14.94     20.16 o 
  -7  -6   6     1209.74     1245.24     44.42 o 
  -6  -6   6     1236.51     1253.25     41.82 o 
  -5  -6   6      286.12      252.38     21.51 o 
  -4  -6   6      748.00      824.36     31.31 o 
  -3  -6   6      578.70      643.10     22.70 o 
  -2  -6   6      807.44      913.14     25.17 o 
  -1  -6   6     3717.25     3821.27     59.88 o 
   0  -6   6      585.73      551.80     16.68 o 
   1  -6   6     5184.48     5081.85     55.14 o 
   2  -6   6     5994.80     6049.31     63.00 o 
   3  -6   6      158.99      149.51      8.17 o 
   4  -6   6     2125.44     2238.12     32.42 o 
   5  -6   6     2026.52     2208.41     33.58 o 
   6  -6   6       73.58       80.03     12.38 o 
   7  -6   6     2303.90     2335.41     51.55 o 
   8  -6   6      893.38      924.56     32.35 o 
   9  -6   6      142.16      152.25     19.69 o 
  10  -6   6     2364.43     2782.89     83.29 o 
  11  -6   6      309.15      301.66     49.01 o 
  12  -6   6      169.80       74.24     36.59 o 
  -9  -5   6       38.91       10.40     20.73 o 
  -8  -5   6      808.57      786.68     37.52 o 
  -7  -5   6     2075.80     2061.54     55.47 o 
  -6  -5   6      374.65      428.25     30.75 o 
  -5  -5   6     1868.69     1768.06     47.30 o 
  -4  -5   6      883.52      972.98     26.64 o 
  -3  -5   6      654.62      714.09     23.30 o 
  -2  -5   6     3600.66     3729.32     58.18 o 
  -1  -5   6     3115.98     3044.86     43.79 o 
   0  -5   6       54.46       72.98      6.99 o 
   1  -5   6     6137.07     6031.55     61.69 o 
   2  -5   6      701.64      677.11     14.19 o 
   3  -5   6     5355.03     5050.79     57.57 o 
   4  -5   6     3287.65     3343.97     46.38 o 
   5  -5   6      245.43      215.55     10.22 o 
   6  -5   6     2002.53     2155.78     35.76 o 
   7  -5   6     2544.35     2464.46     52.77 o 
   8  -5   6      329.00      368.69     21.45 o 
   9  -5   6      905.62      908.46     44.06 o 
  10  -5   6     1324.55     1355.16     57.04 o 
  11  -5   6       21.07       32.56     29.82 o 
  12  -5   6      703.19      731.27     71.95 o 
  -9  -4   6      115.04       75.29     18.84 o 
  -8  -4   6     2011.26     2108.28     57.27 o 
  -7  -4   6     1104.30     1184.66     40.71 o 
  -6  -4   6     1695.93     1677.02     63.79 o 
  -5  -4   6     1952.78     1908.36     52.24 o 
  -4  -4   6      180.84      205.72     13.30 o 
  -3  -4   6     3875.76     3957.50     60.22 o 
  -2  -4   6     1314.55     1467.25     26.77 o 
  -1  -4   6       97.87       95.51      7.82 o 
   0  -4   6     5552.96     5515.48     93.57 o 
   1  -4   6     7000.75     6880.23     67.38 o 
   2  -4   6     2165.72     1890.03     26.77 o 
   3  -4   6     4076.08     4170.48     51.05 o 
   4  -4   6      762.08      722.20     16.21 o 
   5  -4   6      438.91      478.02     12.81 o 
   6  -4   6     3652.70     3667.63     39.59 o 
   7  -4   6      312.60      301.03     18.17 o 
   8  -4   6      155.91      114.92     20.61 o 
   9  -4   6     2732.59     2720.57     78.76 o 
  10  -4   6      622.44      647.78     41.47 o 
  11  -4   6      490.79      498.14     58.35 o 
  12  -4   6      583.45      668.78     69.82 o 
 -10  -3   6        0.19        0.00     16.08 o 
  -9  -3   6     1026.17      989.31     39.42 o 
  -8  -3   6     1679.73     1657.26     48.92 o 
  -7  -3   6      304.01      298.46     27.79 o 
  -6  -3   6     3658.48     3561.04     70.94 o 
  -5  -3   6     2069.60     2011.20     78.05 o 
  -4  -3   6     1295.97     1295.81     46.36 o 
  -3  -3   6     5575.86     5710.39     64.26 o 
  -2  -3   6      171.37      144.80      8.12 o 
  -1  -3   6      580.56      642.83     14.37 o 
   0  -3   6     7772.90     7865.92     81.01 o 
   1  -3   6      366.06      359.56      9.16 o 
   2  -3   6    10578.42     9982.70    100.60 o 
   3  -3   6     3011.67     3188.72     40.33 o 
   4  -3   6       10.76       12.43      4.35 o 
   5  -3   6     3722.52     3866.42     44.05 o 
   6  -3   6     1579.67     1697.35     23.53 o 
   7  -3   6      267.48      323.17     18.88 o 
   8  -3   6     2456.75     2387.12     69.68 o 
   9  -3   6     1547.06     1597.15     58.19 o 
  10  -3   6       79.42       65.70     21.61 o 
  11  -3   6     1008.27     1119.26     79.44 o 
  12  -3   6      199.97      134.27     43.02 o 
 -11  -2   6       69.82       47.22     38.32 o 
 -10  -2   6      514.41      508.94     31.75 o 
  -9  -2   6     1710.37     1566.65     50.60 o 
  -8  -2   6        3.66        0.00     11.60 o 
  -7  -2   6     2104.21     2146.61     52.50 o 
  -6  -2   6     3030.48     2978.44     52.97 o 
  -5  -2   6       20.38       34.39      8.68 o 
  -4  -2   6     5440.37     5177.18     59.09 o 
  -3  -2   6     2682.13     2770.99     35.87 o 
  -2  -2   6      391.08      369.01     10.65 o 
  -1  -2   6     3387.86     3425.88     40.27 o 
   0  -2   6     1822.44     1835.63     29.48 o 
   1  -2   6      782.65      776.71     17.87 o 
   2  -2   6    16796.39    16000.51    154.29 o 
   3  -2   6       96.74       98.64      6.41 o 
   4  -2   6     1805.64     1756.45     24.87 o 
   5  -2   6     4940.08     5109.16     53.98 o 
   6  -2   6      411.31      384.89     12.46 o 
   7  -2   6      837.25      880.74     20.71 o 
   8  -2   6     1821.56     1762.87     45.24 o 
   9  -2   6      290.88      313.55     33.62 o 
  10  -2   6     1417.46     1457.09     58.07 o 
  11  -2   6      726.24      707.05     69.04 o 
 -11  -1   6       55.50       31.09     22.99 o 
 -10  -1   6      798.35      760.01     36.14 o 
  -9  -1   6      255.28      247.14     24.97 o 
  -8  -1   6      888.04      869.48     33.30 o 
  -7  -1   6     2894.34     2802.04     51.39 o 
  -6  -1   6      584.81      571.94     20.70 o 
  -5  -1   6     2661.14     2684.39     47.37 o 
  -4  -1   6     5415.22     5424.76     60.23 o 
  -3  -1   6      439.76      417.61     11.48 o 
  -2  -1   6     3757.49     3892.31     44.99 o 
  -1  -1   6     6747.62     6660.60     78.10 o 
   0  -1   6      251.75      215.40     10.36 o 
   1  -1   6     2724.88     2725.21     36.60 o 
   2  -1   6     5220.87     5032.81     52.63 o 
   3  -1   6       36.82       45.83      4.95 o 
   4  -1   6     7420.86     7224.49     63.86 o 
   5  -1   6     1781.81     1742.40     25.06 o 
   6  -1   6      889.59      957.54     21.26 o 
   7  -1   6      695.19      669.88     33.80 o 
   8  -1   6      692.93      740.18     25.17 o 
   9  -1   6     1439.72     1463.56     56.33 o 
  10  -1   6      871.65      896.80     47.25 o 
  11  -1   6       61.48       48.28     33.62 o 
 -11   0   6     1109.22     1148.13     56.87 o 
 -10   0   6      808.20      846.77     36.18 o 
  -9   0   6       51.10       29.08     14.10 o 
  -8   0   6     1751.42     1767.64     53.73 o 
  -7   0   6     2110.56     2089.14     41.42 o 
  -6   0   6      128.75      140.75     10.58 o 
  -5   0   6     9661.59     9550.84    123.52 o 
  -4   0   6     2608.34     2536.17     38.01 o 
  -3   0   6     2329.02     2227.52     29.93 o 
  -2   0   6    14272.82    14010.23    136.93 o 
  -1   0   6     1051.49     1030.66     21.33 o 
   0   0   6     2180.98     2337.72     36.62 o 
   1   0   6    12128.76    11199.97    115.92 o 
   2   0   6      625.99      564.91     11.82 o 
   3   0   6     4279.53     4070.65     39.91 o 
   4   0   6     3703.88     3724.41     41.80 o 
   5   0   6       12.36       11.55      6.00 o 
   6   0   6     1209.59     1231.73     27.03 o 
   7   0   6     1835.23     1837.75     56.63 o 
   8   0   6      392.16      393.67     20.55 o 
   9   0   6     1016.24      979.34     51.03 o 
  10   0   6      262.66      236.51     31.26 o 
  11   0   6       87.68       45.99     36.59 o 
 -12   1   6      338.29      264.55     61.79 o 
 -11   1   6     1512.58     1492.14     62.89 o 
 -10   1   6       20.41        9.11     18.63 o 
  -9   1   6      912.49      882.63     31.09 o 
  -8   1   6     1421.21     1423.87     35.70 o 
  -7   1   6      176.54      188.29     11.17 o 
  -6   1   6     5848.11     5958.54     68.92 o 
  -5   1   6     3988.39     4094.67     55.82 o 
  -4   1   6     1021.01      970.68     19.30 o 
  -3   1   6    16070.74    15659.98    140.29 o 
  -2   1   6    11251.59    10639.07    128.13 o 
  -1   1   6     6990.87     6230.21     59.50 o 
   0   1   6     9487.91     9246.34    121.00 o 
   1   1   6     5158.13     4644.52     46.91 o 
   2   1   6      241.09      288.89      9.07 o 
   3   1   6     7537.79     7250.58     69.91 o 
   4   1   6     1884.52     1835.27     41.21 o 
   5   1   6     2406.51     2352.55     40.64 o 
   6   1   6     1061.65     1108.75     29.56 o 
   7   1   6      169.67      160.43     16.21 o 
   8   1   6     1064.06     1068.31     31.96 o 
   9   1   6     1006.38     1004.57     38.20 o 
  10   1   6        0.42        0.90     27.69 o 
 -12   2   6      969.10      915.35     87.28 o 
 -11   2   6      199.92      176.58     23.76 o 
 -10   2   6      711.57      710.98     41.94 o 
  -9   2   6     2223.42     2307.25     57.96 o 
  -8   2   6      208.72      208.61     15.93 o 
  -7   2   6     1312.57     1304.24     27.51 o 
  -6   2   6     4635.42     4815.44     58.29 o 
  -5   2   6      390.96      427.09     15.30 o 
  -4   2   6     4367.75     4294.14     46.60 o 
  -3   2   6     1743.10     2041.79     28.24 o 
  -2   2   6     1916.86     1656.02     22.17 o 
  -1   2   6     9599.05     9603.03     80.09 o 
   0   2   6     7923.42     7789.27     63.75 o 
   1   2   6        7.69       14.92      3.89 o 
   2   2   6     4289.59     4295.57     46.53 o 
   3   2   6     3143.42     2962.39     47.64 o 
   4   2   6      461.14      479.44     16.05 o 
   5   2   6     4718.21     4735.08     72.76 o 
   6   2   6     1749.19     1876.52     41.23 o 
   7   2   6      366.09      373.33     21.00 o 
   8   2   6     1283.77     1251.10     36.02 o 
   9   2   6       88.17       34.14     15.82 o 
 -12   3   6      856.64      760.44     40.82 o 
 -11   3   6        0.33        0.00     14.68 o 
 -10   3   6     2069.45     2126.12     60.26 o 
  -9   3   6      434.51      431.01     41.80 o 
  -8   3   6      358.03      329.05     22.07 o 
  -7   3   6     3811.47     3892.17     55.63 o 
  -6   3   6      736.70      783.65     18.69 o 
  -5   3   6      970.20      968.19     22.30 o 
  -4   3   6     8460.72     8217.96     75.66 o 
  -3   3   6      206.84      157.15      7.47 o 
  -2   3   6      985.95      957.99     15.22 o 
  -1   3   6     3510.94     3855.43     36.64 o 
   0   3   6      248.40      225.16      7.15 o 
   1   3   6     2261.17     2356.97     27.59 o 
   2   3   6     3661.10     3609.54     47.77 o 
   3   3   6        1.86        2.96      6.87 o 
   4   3   6     3874.28     3884.11     63.35 o 
   5   3   6     3285.14     3251.96     64.79 o 
   6   3   6       69.76       77.83     12.77 o 
   7   3   6      947.81      919.07     30.73 o 
   8   3   6      555.22      572.67     32.20 o 
   9   3   6      137.15      142.62     21.98 o 
 -12   4   6      160.22      177.52     38.89 o 
 -11   4   6      458.42      437.43     30.25 o 
 -10   4   6     1523.25     1468.19     47.32 o 
  -9   4   6       66.70       95.78     20.20 o 
  -8   4   6     3215.56     3250.10     68.44 o 
  -7   4   6     1134.79     1107.03     29.53 o 
  -6   4   6      518.41      503.18     14.61 o 
  -5   4   6     1558.29     1613.53     21.25 o 
  -4   4   6     9235.47     8974.34     81.17 o 
  -3   4   6     1014.81      912.91     15.43 o 
  -2   4   6      572.05      666.28     12.56 o 
  -1   4   6     1119.24     1157.06     16.00 o 
   0   4   6      891.02      907.35     15.94 o 
   1   4   6     3542.91     3654.03     48.73 o 
   2   4   6      464.86      454.18     18.90 o 
   3   4   6     1958.68     1887.32     39.86 o 
   4   4   6     2957.46     2880.04     53.58 o 
   5   4   6      145.79      133.13     18.32 o 
   6   4   6     1142.76     1171.18     34.37 o 
   7   4   6      822.19      776.00     30.55 o 
   8   4   6        2.52        0.00     13.81 o 
 -12   5   6       75.52       92.37     21.07 o 
 -11   5   6     1288.51     1278.14     46.08 o 
 -10   5   6      787.10      747.84     34.96 o 
  -9   5   6      518.34      461.85     29.34 o 
  -8   5   6     2910.56     2962.15     88.95 o 
  -7   5   6      158.30      158.19     16.38 o 
  -6   5   6      490.15      492.28     16.08 o 
  -5   5   6     6229.59     6584.33     59.88 o 
  -4   5   6        0.99        3.15      4.17 o 
  -3   5   6      763.10      870.13     15.59 o 
  -2   5   6     2771.99     2855.48     32.11 o 
  -1   5   6      116.67      102.89      6.79 o 
   0   5   6     3182.73     3225.16     48.57 o 
   1   5   6     1661.08     1729.24     36.99 o 
   2   5   6      170.02      168.71     14.28 o 
   3   5   6     2302.48     2279.02     46.42 o 
   4   5   6      736.41      749.73     35.34 o 
   5   5   6      532.03      522.23     24.88 o 
   6   5   6     1000.13      928.88     33.07 o 
   7   5   6      162.13      149.34     22.89 o 
 -12   6   6      616.49      589.28     36.32 o 
 -11   6   6      721.50      717.18     36.72 o 
 -10   6   6       59.69       44.25     15.27 o 
  -9   6   6     2380.28     2465.90     60.67 o 
  -8   6   6      911.20      921.53     34.63 o 
  -7   6   6     1921.94     1903.83     49.11 o 
  -6   6   6     3513.37     3528.28     82.18 o 
  -5   6   6     3766.47     3942.33     41.08 o 
  -4   6   6      324.29      342.40     10.68 o 
  -3   6   6     3059.91     3127.42     33.30 o 
  -2   6   6      200.23      211.32      8.76 o 
  -1   6   6     1619.34     1684.34     29.14 o 
   0   6   6     1931.64     1930.79     36.19 o 
   1   6   6       55.86       66.52     11.16 o 
   2   6   6     1308.92     1289.46     33.76 o 
   3   6   6      772.93      729.66     26.76 o 
   4   6   6        5.48       13.90     10.52 o 
   5   6   6     1275.70     1333.51     38.50 o 
   6   6   6      452.67      485.37     31.72 o 
   7   6   6       27.73        0.00     13.79 o 
 -12   7   6     1141.99     1159.33     47.20 o 
 -11   7   6      277.01      234.51     25.75 o 
 -10   7   6      409.09      432.83     28.92 o 
  -9   7   6     1639.75     1629.27     49.54 o 
  -8   7   6        2.11        8.53     12.20 o 
  -7   7   6     1754.01     1807.48     55.35 o 
  -6   7   6     2260.06     2213.21     43.66 o 
  -5   7   6      483.75      506.58     12.76 o 
  -4   7   6     3569.53     3766.66     39.00 o 
  -3   7   6     1347.00     1294.17     21.89 o 
  -2   7   6      570.25      615.21     15.31 o 
  -1   7   6     2536.23     2577.72     40.50 o 
   0   7   6      429.14      411.93     18.40 o 
   1   7   6      469.60      498.56     20.62 o 
   2   7   6      673.79      652.89     23.61 o 
   3   7   6       75.24       58.91     11.83 o 
   4   7   6      878.77      914.30     29.08 o 
   5   7   6      795.16      895.23     34.10 o 
   6   7   6       65.71       53.36     15.89 o 
 -12   8   6      324.55      309.87     29.79 o 
 -11   8   6      140.93      164.85     27.26 o 
 -10   8   6     1729.38     1761.23     74.79 o 
  -9   8   6      870.43      973.03     68.50 o 
  -8   8   6       28.99       16.41     12.25 o 
  -7   8   6      964.44      980.32     56.40 o 
  -6   8   6        5.14        0.00      6.75 o 
  -5   8   6     1702.69     1804.56     29.71 o 
  -4   8   6     2690.07     2750.02     35.83 o 
  -3   8   6       22.82       17.49      6.63 o 
  -2   8   6     2485.87     2496.96     40.94 o 
  -1   8   6     1261.34     1254.59     28.03 o 
   0   8   6        0.72       10.86      8.31 o 
   1   8   6      663.97      643.33     24.24 o 
   2   8   6      169.61      134.43     16.69 o 
   3   8   6      194.14      233.82     18.39 o 
   4   8   6     1437.32     1482.58     43.47 o 
   5   8   6      258.58      296.57     24.74 o 
 -11   9   6      803.82      845.70     41.41 o 
 -10   9   6     1015.83     1056.44     43.01 o 
  -9   9   6       12.16        0.00     13.81 o 
  -8   9   6      784.53      744.28     42.19 o 
  -7   9   6      869.99      917.63     31.80 o 
  -6   9   6       11.18        6.11      8.56 o 
  -5   9   6     1269.22     1332.46     28.89 o 
  -4   9   6      164.43      153.04     10.27 o 
  -3   9   6      742.09      750.36     26.45 o 
  -2   9   6     1765.51     1669.34     42.10 o 
  -1   9   6      135.79      150.55     13.44 o 
   0   9   6      721.78      736.20     25.68 o 
   1   9   6      900.50      932.40     40.95 o 
   2   9   6       70.99       61.13     13.29 o 
   3   9   6      733.08      724.83     40.55 o 
 -11  10   6      498.57      542.26     36.53 o 
 -10  10   6       49.01       46.35     17.82 o 
  -9  10   6      624.64      646.62     41.23 o 
  -8  10   6      712.32      784.42     32.36 o 
  -7  10   6       34.25       25.33     12.51 o 
  -6  10   6      864.01      928.95     25.56 o 
  -5  10   6      986.27     1046.43     27.00 o 
  -4  10   6        1.48        0.00      7.68 o 
  -3  10   6      977.66     1014.20     27.30 o 
  -2  10   6      286.89      286.02     17.31 o 
  -1  10   6      449.05      432.81     20.45 o 
   0  10   6      910.52      867.92     32.12 o 
   1  10   6      325.99      326.02     21.36 o 
   2  10   6      213.20      200.84     22.27 o 
 -10  11   6      162.46      161.30     24.54 o 
  -9  11   6      692.74      738.97     34.32 o 
  -8  11   6      174.79      162.73     19.91 o 
  -7  11   6      408.99      462.13     27.20 o 
  -6  11   6     1272.15     1363.89     33.61 o 
  -5  11   6      131.37      130.50     15.37 o 
  -4  11   6      337.26      334.88     24.38 o 
  -3  11   6      787.77      754.10     36.97 o 
  -2  11   6        5.37        7.87     10.04 o 
  -1  11   6      833.49      950.68     31.21 o 
   0  11   6      390.98      385.92     23.55 o 
  -8  12   6      109.01      104.46     18.97 o 
  -7  12   6      536.12      463.86     28.85 o 
  -6  12   6      281.78      322.32     26.27 o 
  -5  12   6      189.77      200.24     21.80 o 
  -4  12   6      758.91      813.67     35.93 o 
  -3  12   6      100.03       79.91     18.31 o 
  -2  12   6      338.78      336.30     22.92 o 
   1 -13   7      708.97      731.69     31.84 o 
   2 -13   7      201.51      208.28     21.12 o 
   3 -13   7      291.19      311.58     24.61 o 
   4 -13   7      947.84      978.57     36.71 o 
   5 -13   7       33.77       35.55     15.10 o 
   6 -13   7      409.03      386.21     27.11 o 
   7 -13   7      449.06      481.04     29.79 o 
   8 -13   7        2.82        0.00     14.29 o 
  -1 -12   7        1.27        0.00     12.55 o 
   0 -12   7      611.85      621.96     28.50 o 
   1 -12   7      547.44      537.02     27.19 o 
   2 -12   7       11.88       26.02     12.60 o 
   3 -12   7     1104.70     1145.66     37.39 o 
   4 -12   7      709.95      741.12     31.57 o 
   5 -12   7      187.76      213.92     27.19 o 
   6 -12   7      699.10      678.85     31.44 o 
   7 -12   7       71.17       68.02     16.45 o 
   8 -12   7      362.20      360.31     30.02 o 
   9 -12   7      674.06      609.59     35.76 o 
  10 -12   7       64.08       31.69     18.49 o 
  -3 -11   7      988.26     1036.37     65.29 o 
  -2 -11   7      211.96      229.26     20.94 o 
  -1 -11   7      297.99      252.56     20.76 o 
   0 -11   7     1125.84     1159.58     37.46 o 
   1 -11   7       34.20       39.90     12.22 o 
   2 -11   7      630.37      682.05     27.92 o 
   3 -11   7     1272.51     1283.84     37.75 o 
   4 -11   7       89.84       62.57     23.05 o 
   5 -11   7     1542.95     1649.52     43.54 o 
   6 -11   7      873.00      896.63     33.17 o 
   7 -11   7      136.34      137.94     17.41 o 
   8 -11   7     1315.15     1264.50     44.89 o 
   9 -11   7      372.53      317.29     27.53 o 
  10 -11   7       30.00       36.73     18.15 o 
  -4 -10   7      682.41      689.59     36.19 o 
  -3 -10   7      499.25      428.78     28.88 o 
  -2 -10   7      141.05       98.72     15.33 o 
  -1 -10   7     1783.59     1674.62     54.00 o 
   0 -10   7      455.84      530.19     23.94 o 
   1 -10   7      254.61      252.17     16.49 o 
   2 -10   7     1396.07     1373.20     33.14 o 
   3 -10   7     1187.58     1149.29     33.90 o 
   4 -10   7      381.94      385.78     22.08 o 
   5 -10   7     1887.89     1956.80     45.80 o 
   6 -10   7       21.02       20.79     11.38 o 
   7 -10   7     2050.03     2086.33     71.59 o 
   8 -10   7     1969.45     2037.96     55.01 o 
   9 -10   7        0.01        4.59     16.09 o 
  10 -10   7      709.45      766.65     50.15 o 
  11 -10   7      460.98      399.15     30.83 o 
  -5  -9   7      340.58      321.19     29.13 o 
  -4  -9   7      684.46      714.96     65.44 o 
  -3  -9   7       33.32       48.17     12.56 o 
  -2  -9   7     1452.73     1429.60     43.65 o 
  -1  -9   7     1851.70     1801.59     40.87 o 
   0  -9   7        2.90        1.58      9.30 o 
   1  -9   7     1494.86     1447.12     38.31 o 
   2  -9   7      327.44      387.26     17.56 o 
   3  -9   7       85.56       64.36      9.96 o 
   4  -9   7     1944.57     1932.53     43.13 o 
   5  -9   7     2908.50     2948.20     56.41 o 
   6  -9   7     1317.18     1441.82     43.33 o 
   7  -9   7     2321.43     2381.28     60.20 o 
   8  -9   7      296.37      334.63     31.06 o 
   9  -9   7     1010.45     1016.92     38.99 o 
  10  -9   7     1121.31     1184.46     43.38 o 
  11  -9   7       34.19        4.69     20.02 o 
  -6  -8   7       35.64       12.64     15.21 o 
  -5  -8   7      497.22      519.77     30.79 o 
  -4  -8   7      273.37      268.98     24.35 o 
  -3  -8   7      744.29      823.11     28.22 o 
  -2  -8   7     1394.28     1371.55     34.95 o 
  -1  -8   7      312.40      320.36     18.16 o 
   0  -8   7     1253.05     1134.84     88.74 o 
   1  -8   7     1671.50     1704.31     37.52 o 
   2  -8   7       39.49       14.29      7.58 o 
   3  -8   7     3256.74     3181.73     44.74 o 
   4  -8   7     2097.09     2169.89     38.20 o 
   5  -8   7       25.10       27.15      8.58 o 
   6  -8   7     2122.19     2072.74     54.63 o 
   7  -8   7     1163.06     1293.37     39.96 o 
   8  -8   7      311.33      295.64     26.09 o 
   9  -8   7     2308.45     2332.14     58.26 o 
  10  -8   7      165.37      182.81     26.54 o 
  11  -8   7      237.34      233.59     32.77 o 
  12  -8   7      981.40      955.17     80.56 o 
  -7  -7   7       19.96        0.58     15.46 o 
  -6  -7   7      703.38      639.41     49.79 o 
  -5  -7   7      890.34      849.54     35.00 o 
  -4  -7   7        1.72        0.00     10.77 o 
  -3  -7   7     1153.15     1217.80     32.24 o 
  -2  -7   7     1365.94     1432.77     33.78 o 
  -1  -7   7      153.15      225.63     20.82 o 
   0  -7   7     3461.49     3371.76     55.78 o 
   1  -7   7      542.71      549.01     17.74 o 
   2  -7   7     1750.98     1723.16     29.16 o 
   3  -7   7     2287.43     2472.40     36.44 o 
   4  -7   7      134.95      150.99     12.82 o 
   5  -7   7     1189.53     1171.44     28.67 o 
   6  -7   7     1845.49     1945.97     47.27 o 
   7  -7   7        5.26        0.00      9.32 o 
   8  -7   7     1791.46     1869.10     48.57 o 
   9  -7   7     1325.62     1318.23     41.90 o 
  10  -7   7        0.48        8.98     18.12 o 
  11  -7   7      832.86      868.68     50.54 o 
  12  -7   7      329.40      412.99     58.02 o 
  -8  -6   7      376.79      365.66     29.76 o 
  -7  -6   7      496.80      499.55     30.77 o 
  -6  -6   7     2065.68     1977.50     82.18 o 
  -5  -6   7       75.32       60.95     15.44 o 
  -4  -6   7      337.87      332.05     22.27 o 
  -3  -6   7     1847.79     1860.08     38.76 o 
  -2  -6   7      130.26      143.61     12.66 o 
  -1  -6   7     1897.73     2096.28     43.35 o 
   0  -6   7     2526.54     2589.47     40.77 o 
   1  -6   7      206.37      254.53     11.17 o 
   2  -6   7     6075.02     5940.60     81.71 o 
   3  -6   7     2485.80     2526.19     33.35 o 
   4  -6   7      202.61      214.50     11.86 o 
   5  -6   7      837.07      898.31     20.29 o 
   6  -6   7      431.45      460.70     23.78 o 
   7  -6   7      232.38      227.80     18.16 o 
   8  -6   7     2543.63     2359.62     59.03 o 
   9  -6   7      278.37      252.21     81.65 o 
  10  -6   7      503.78      537.95     39.20 o 
  11  -6   7      930.92     1039.55     52.94 o 
  12  -6   7       20.00       16.78     31.50 o 
  -9  -5   7      524.91      500.82     34.01 o 
  -8  -5   7       95.92      122.84     26.21 o 
  -7  -5   7     2603.11     2604.04     64.20 o 
  -6  -5   7     1682.13     1630.51     65.53 o 
  -5  -5   7      269.71      259.38     21.29 o 
  -4  -5   7     1549.74     1565.81     41.95 o 
  -3  -5   7      573.22      511.92     33.58 o 
  -2  -5   7     2465.59     2577.74     50.50 o 
  -1  -5   7     4237.16     4397.80     58.39 o 
   0  -5   7     1225.47     1103.93     22.94 o 
   1  -5   7     2367.42     2522.61     32.16 o 
   2  -5   7     6121.08     6137.47     63.08 o 
   3  -5   7       41.12       43.21      6.68 o 
   4  -5   7     2141.33     2272.73     36.62 o 
   5  -5   7     1928.05     1996.41     29.54 o 
   6  -5   7        1.26        4.33      6.94 o 
   7  -5   7     2536.99     2622.69    108.14 o 
   8  -5   7     1343.49     1283.28     57.99 o 
   9  -5   7       36.53       38.68     17.81 o 
  10  -5   7     1197.78     1248.04     55.32 o 
  11  -5   7      309.08      322.89     35.70 o 
  12  -5   7      158.32      108.59     39.55 o 
  -9  -4   7        1.15        0.00     15.69 o 
  -8  -4   7      768.59      775.93     35.20 o 
  -7  -4   7     4938.35     5074.49    115.29 o 
  -6  -4   7      389.94      404.87     25.02 o 
  -5  -4   7     1623.17     1509.55     41.61 o 
  -4  -4   7     1850.65     1851.15     57.08 o 
  -3  -4   7      316.10      281.48     14.38 o 
  -2  -4   7     6081.33     5888.84     84.36 o 
  -1  -4   7     3230.76     3213.92     44.78 o 
   0  -4   7      817.71      860.90     20.02 o 
   1  -4   7     5518.53     5383.16     60.90 o 
   2  -4   7     2716.39     2576.33     31.76 o 
   3  -4   7     2500.90     2538.04     35.31 o 
   4  -4   7     6972.96     6796.68    106.39 o 
   5  -4   7      472.60      426.48     13.09 o 
   6  -4   7     1530.28     1570.80     23.63 o 
   7  -4   7     3392.74     3430.48     85.06 o 
   8  -4   7        1.42        0.64     14.06 o 
   9  -4   7     1050.82     1009.65     46.63 o 
  10  -4   7      728.33      634.67     42.74 o 
  11  -4   7       49.38       21.48     29.20 o 
 -10  -3   7      246.41      181.39     29.09 o 
  -9  -3   7      196.13      190.55     23.51 o 
  -8  -3   7      599.86      496.20     46.06 o 
  -7  -3   7      164.02      162.93     18.87 o 
  -6  -3   7     1468.68     1395.10     42.03 o 
  -5  -3   7     4256.20     4158.10    105.23 o 
  -4  -3   7      158.38      151.63     16.09 o 
  -3  -3   7     5935.64     5623.13    115.66 o 
  -2  -3   7     2395.51     2475.03     36.64 o 
  -1  -3   7      464.46      450.30     12.35 o 
   0  -3   7     5490.35     5252.26     58.49 o 
   1  -3   7     3202.74     3177.69     35.34 o 
   2  -3   7       19.79       44.92     13.29 o 
   3  -3   7     8745.77     8655.69     85.44 o 
   4  -3   7     5387.61     5318.92     57.76 o 
   5  -3   7      382.48      457.34     16.95 o 
   6  -3   7     3731.38     3901.13     47.04 o 
   7  -3   7      308.22      301.96     30.90 o 
   8  -3   7     2255.91     2329.23     69.79 o 
   9  -3   7     1074.57     1001.63     47.02 o 
  10  -3   7      109.46       66.92     21.87 o 
  11  -3   7      466.44      457.36     57.12 o 
 -10  -2   7       23.22        1.37     15.94 o 
  -9  -2   7      561.98      592.04     31.98 o 
  -8  -2   7      871.79      814.46     34.02 o 
  -7  -2   7      101.53      114.70     16.97 o 
  -6  -2   7     3149.53     3037.04     63.03 o 
  -5  -2   7     1535.61     1526.63     34.21 o 
  -4  -2   7     1173.49     1210.92     28.51 o 
  -3  -2   7     8557.46     8364.33    117.03 o 
  -2  -2   7     2256.38     2119.91     29.71 o 
  -1  -2   7     2001.50     1921.48     26.99 o 
   0  -2   7     5871.07     5762.35     83.00 o 
   1  -2   7       32.56       24.63      6.48 o 
   2  -2   7     5278.90     5302.47     56.34 o 
   3  -2   7     4945.40     4931.73     53.67 o 
   4  -2   7      547.39      523.27     13.68 o 
   5  -2   7     2921.54     3133.01     36.43 o 
   6  -2   7     2605.04     2893.46     49.86 o 
   7  -2   7      274.98      282.57     16.45 o 
   8  -2   7     2095.00     2103.94     51.46 o 
   9  -2   7      144.27      118.43     22.54 o 
  10  -2   7      385.19      394.02     35.61 o 
  11  -2   7      642.03      521.08     60.98 o 
 -11  -1   7       68.05       30.61     23.95 o 
 -10  -1   7      637.06      637.70     33.76 o 
  -9  -1   7      960.37      849.86     53.53 o 
  -8  -1   7        0.24        0.00     12.13 o 
  -7  -1   7     1323.01     1328.53     50.29 o 
  -6  -1   7     3259.07     3276.15     66.11 o 
  -5  -1   7       65.63       57.24      9.10 o 
  -4  -1   7     8989.21     8825.79    103.70 o 
  -3  -1   7     3143.21     3105.41     39.57 o 
  -2  -1   7     2234.41     2138.09     31.01 o 
  -1  -1   7    10071.05     9728.90    110.74 o 
   0  -1   7     3612.01     3395.56     48.05 o 
   1  -1   7     2515.98     2369.82     34.87 o 
   2  -1   7     5060.08     5174.31     55.38 o 
   3  -1   7     2639.12     2540.26     39.88 o 
   4  -1   7     2051.51     2067.75     26.99 o 
   5  -1   7     2991.74     3080.53     43.51 o 
   6  -1   7      217.56      212.69     12.45 o 
   7  -1   7      724.70      820.32     26.02 o 
   8  -1   7     1128.10     1116.57     31.62 o 
   9  -1   7       94.24       69.61     21.30 o 
  10  -1   7     1051.50     1135.50     54.57 o 
  11  -1   7      334.03      275.42     51.41 o 
 -11   0   7       99.89       65.09     23.62 o 
 -10   0   7     1070.08     1046.91     45.72 o 
  -9   0   7       50.36       32.30     14.21 o 
  -8   0   7     1182.67     1185.38     38.32 o 
  -7   0   7     3526.90     3599.02     60.58 o 
  -6   0   7      945.45      894.07     30.19 o 
  -5   0   7     1576.21     1546.75     34.19 o 
  -4   0   7     4624.55     4890.09     63.76 o 
  -3   0   7      119.32      118.47      7.68 o 
  -2   0   7     2060.39     2300.46     31.62 o 
  -1   0   7     9000.28     8289.34     97.17 o 
   0   0   7     1205.35     1101.70     21.93 o 
   1   0   7     8900.66     8591.82     84.19 o 
   2   0   7     2383.87     2386.52     31.01 o 
   3   0   7       52.24       57.32      5.55 o 
   4   0   7     4962.01     5120.49     62.52 o 
   5   0   7     1013.12     1041.80     24.84 o 
   6   0   7       57.52       72.40     11.19 o 
   7   0   7     3382.91     3566.24     61.62 o 
   8   0   7      214.85      209.09     17.41 o 
   9   0   7      658.71      691.02     28.29 o 
  10   0   7      619.76      629.37     44.13 o 
 -11   1   7     1218.17     1171.33     57.28 o 
 -10   1   7      955.78      923.15     47.50 o 
  -9   1   7      114.10      151.06     18.71 o 
  -8   1   7     2941.14     3015.14     64.27 o 
  -7   1   7      349.64      381.55     19.51 o 
  -6   1   7      374.12      389.56     20.68 o 
  -5   1   7     4915.78     4998.37     60.45 o 
  -4   1   7     1090.98     1154.90     19.68 o 
  -3   1   7     1224.25     1277.90     20.70 o 
  -2   1   7     5092.82     5469.21     58.20 o 
  -1   1   7     5026.49     4649.61     46.87 o 
   0   1   7     1902.53     2066.00     28.17 o 
   1   1   7     3870.67     3716.07     44.11 o 
   2   1   7      292.92      236.94     10.03 o 
   3   1   7     4933.14     4947.70     66.48 o 
   4   1   7     4709.47     4647.54     58.98 o 
   5   1   7      251.00      253.09     15.96 o 
   6   1   7      917.63      978.69     38.09 o 
   7   1   7     2191.91     2304.30     48.21 o 
   8   1   7      102.55      112.36     24.75 o 
   9   1   7     1483.03     1649.68     43.01 o 
  10   1   7      228.23      207.15     32.52 o 
 -12   2   7      449.98      459.81     42.51 o 
 -11   2   7     1218.31     1107.19     53.44 o 
 -10   2   7       34.53       27.59     15.71 o 
  -9   2   7     1618.86     1676.48     49.08 o 
  -8   2   7     1784.97     1849.43     41.46 o 
  -7   2   7      461.08      441.77     22.08 o 
  -6   2   7     3176.91     3145.61     54.65 o 
  -5   2   7     1648.83     1719.99     29.31 o 
  -4   2   7     1049.53     1042.55     18.34 o 
  -3   2   7     1972.58     2320.03     29.23 o 
  -2   2   7     9536.52     9336.20     79.61 o 
  -1   2   7      383.52      490.89     17.12 o 
   0   2   7     3527.75     3807.59     42.00 o 
   1   2   7     1635.37     1560.51     40.78 o 
   2   2   7     2266.71     2385.18     36.26 o 
   3   2   7     4115.43     4170.73     66.47 o 
   4   2   7       15.22       23.30      8.62 o 
   5   2   7     1631.54     1645.11     37.64 o 
   6   2   7     3126.25     3145.04     57.94 o 
   7   2   7       21.16       21.90     11.21 o 
   8   2   7     1122.78     1138.89     35.45 o 
   9   2   7      602.83      549.93     32.73 o 
 -12   3   7      768.03      734.50     56.05 o 
 -11   3   7      486.95      475.03     32.67 o 
 -10   3   7      516.89      487.31     30.22 o 
  -9   3   7     1412.03     1371.44     43.76 o 
  -8   3   7      608.06      607.00     24.19 o 
  -7   3   7     1550.52     1543.03     35.97 o 
  -6   3   7     3129.97     3179.56     45.77 o 
  -5   3   7       31.42       19.72      5.92 o 
  -4   3   7     1682.66     1750.60     24.90 o 
  -3   3   7     2072.56     2174.26     28.44 o 
  -2   3   7        1.45        5.27      3.96 o 
  -1   3   7     4438.46     4708.09     50.22 o 
   0   3   7     4540.41     4706.88     51.37 o 
   1   3   7        4.65        9.60      5.74 o 
   2   3   7     4835.25     5042.48     74.83 o 
   3   3   7      183.45      192.98     20.74 o 
   4   3   7     1723.41     1727.89     38.88 o 
   5   3   7     2547.35     2613.00     51.53 o 
   6   3   7      484.42      473.63     34.07 o 
   7   3   7      611.32      610.64     27.54 o 
   8   3   7     1020.63     1005.63     35.03 o 
 -12   4   7      976.16      965.46     91.01 o 
 -11   4   7       25.24       20.43     16.58 o 
 -10   4   7      717.50      642.39     33.53 o 
  -9   4   7      886.85      871.62     35.23 o 
  -8   4   7      201.71      207.05     19.94 o 
  -7   4   7     2827.26     2761.38     78.45 o 
  -6   4   7      506.65      490.61     15.42 o 
  -5   4   7      114.56      125.91     10.39 o 
  -4   4   7     7695.67     7622.48     73.09 o 
  -3   4   7      913.01      924.52     16.72 o 
  -2   4   7     1194.77     1262.94     20.34 o 
  -1   4   7     2551.15     2785.51     38.82 o 
   0   4   7      114.37      109.73      8.05 o 
   1   4   7     2024.82     2153.43     72.26 o 
   2   4   7     1875.48     1916.22     40.17 o 
   3   4   7      212.44      185.36     15.55 o 
   4   4   7     1793.91     1788.86     41.25 o 
   5   4   7      866.50      820.17     29.12 o 
   6   4   7      154.72      189.21     18.31 o 
   7   4   7     1274.83     1280.04     38.98 o 
   8   4   7      238.78      258.94     29.45 o 
 -12   5   7      275.88      229.92     26.60 o 
 -11   5   7      740.13      744.32     38.05 o 
 -10   5   7      935.38      771.78     36.37 o 
  -9   5   7      466.78      497.38     28.61 o 
  -8   5   7     1040.06      936.33     39.42 o 
  -7   5   7     1800.66     1784.70     46.70 o 
  -6   5   7        4.90        9.96      7.70 o 
  -5   5   7     2553.33     2684.34     38.18 o 
  -4   5   7     1394.85     1467.59     29.74 o 
  -3   5   7      541.38      543.15     14.00 o 
  -2   5   7     2313.47     2391.94     29.47 o 
  -1   5   7      458.16      462.93     13.92 o 
   0   5   7      633.12      673.47     22.67 o 
   1   5   7     2329.71     2489.57     47.80 o 
   2   5   7      226.77      193.44     15.72 o 
   3   5   7      741.20      776.15     27.14 o 
   4   5   7      795.68      736.16     27.64 o 
   5   5   7       79.65       75.22     18.39 o 
   6   5   7      796.79      799.45     32.42 o 
   7   5   7      578.21      540.73     30.35 o 
 -12   6   7      108.02       58.05     22.32 o 
 -11   6   7     1607.08     1589.40     53.10 o 
 -10   6   7      678.50      732.29     35.83 o 
  -9   6   7      130.23      123.93     22.39 o 
  -8   6   7     2480.73     2669.45     62.98 o 
  -7   6   7      265.50      228.24     20.15 o 
  -6   6   7       82.68       82.52     11.94 o 
  -5   6   7     3863.34     3830.19     46.59 o 
  -4   6   7       12.79        7.87      5.63 o 
  -3   6   7     1850.16     1883.19     27.06 o 
  -2   6   7     2182.33     2200.25     31.77 o 
  -1   6   7      317.31      324.98     15.89 o 
   0   6   7      977.51      918.15     27.59 o 
   1   6   7     1306.48     1383.87     35.33 o 
   2   6   7       40.62       32.42     10.69 o 
   3   6   7     1579.04     1614.36     40.72 o 
   4   6   7      240.74      243.47     20.03 o 
   5   6   7      254.09      212.30     20.44 o 
   6   6   7      767.52      742.69     35.39 o 
 -12   7   7      717.29      741.86     40.48 o 
 -11   7   7      801.66      829.35     39.92 o 
 -10   7   7       21.70        7.39     15.04 o 
  -9   7   7     1276.51     1307.41     44.82 o 
  -8   7   7     1023.47     1021.64     37.70 o 
  -7   7   7       38.53       38.45     13.79 o 
  -6   7   7     3017.35     3202.93     67.81 o 
  -5   7   7     1141.83     1102.70     19.92 o 
  -4   7   7      235.57      245.43     11.27 o 
  -3   7   7     1563.36     1617.36     27.27 o 
  -2   7   7      561.59      579.04     19.00 o 
  -1   7   7     2192.77     2165.95     37.47 o 
   0   7   7     1929.70     1930.69     51.06 o 
   1   7   7      209.80      218.29     17.81 o 
   2   7   7     1251.47     1202.79     38.07 o 
   3   7   7     1317.77     1391.22     39.74 o 
   4   7   7      118.70      119.87     25.09 o 
   5   7   7      721.77      699.07     30.26 o 
 -11   8   7       32.80       33.18     17.63 o 
 -10   8   7      693.09      713.48     60.58 o 
  -9   8   7      806.14      847.84     51.94 o 
  -8   8   7       69.62       90.35     17.52 o 
  -7   8   7      868.53      913.38     50.25 o 
  -6   8   7      856.39      873.43     29.02 o 
  -5   8   7       69.08       78.68      8.80 o 
  -4   8   7     1478.62     1579.99     26.46 o 
  -3   8   7     1229.95     1320.74     25.97 o 
  -2   8   7      224.09      215.53     14.38 o 
  -1   8   7     1948.02     2084.04     38.27 o 
   0   8   7      718.61      788.17     25.66 o 
   1   8   7      295.37      306.39     19.27 o 
   2   8   7     1499.98     1480.73     36.88 o 
   3   8   7       42.82       52.59     12.75 o 
   4   8   7      963.16     1074.04     33.61 o 
 -11   9   7      180.83      202.88     34.69 o 
 -10   9   7     1092.41     1204.95     47.01 o 
  -9   9   7      264.30      261.49     26.34 o 
  -8   9   7      284.64      250.04     24.34 o 
  -7   9   7     1034.06     1141.40     62.71 o 
  -6   9   7       75.47       68.66     11.90 o 
  -5   9   7      932.46      984.77     25.12 o 
  -4   9   7     1006.30     1073.75     24.33 o 
  -3   9   7       25.47       25.65      9.32 o 
  -2   9   7     1028.73      968.11     26.21 o 
  -1   9   7      925.23      947.46     26.42 o 
   0   9   7       29.04       30.01     10.65 o 
   1   9   7      818.46      772.06     28.28 o 
   2   9   7      560.58      600.06     26.87 o 
   3   9   7      426.39      473.23     31.90 o 
 -10  10   7      464.19      502.67     54.45 o 
  -9  10   7       53.73       49.47     18.06 o 
  -8  10   7      952.77     1007.85     36.26 o 
  -7  10   7      350.63      374.01     24.64 o 
  -6  10   7      189.84      173.56     16.32 o 
  -5  10   7     1418.59     1558.48     33.29 o 
  -4  10   7      118.20      114.78     17.02 o 
  -3  10   7      365.51      353.03     18.65 o 
  -2  10   7     1167.47     1180.17     30.31 o 
  -1  10   7       37.29       36.57     12.05 o 
   0  10   7      598.30      612.20     26.94 o 
   1  10   7      779.21      806.08     41.78 o 
  -9  11   7      598.39      587.59     36.62 o 
  -8  11   7      385.39      325.18     25.28 o 
  -7  11   7       15.50        3.44     13.66 o 
  -6  11   7      612.90      642.14     25.67 o 
  -5  11   7      659.37      740.46     37.36 o 
  -4  11   7       49.33       62.78     15.88 o 
  -3  11   7      740.75      736.58     36.69 o 
  -2  11   7      227.02      209.70     17.41 o 
  -1  11   7      193.42      184.19     20.28 o 
  -6  12   7      597.65      592.94     40.62 o 
  -5  12   7        4.59        0.00     14.84 o 
   2 -13   8      552.92      517.58     39.85 o 
   3 -13   8        2.70       15.04     18.89 o 
   4 -13   8      483.10      456.71     38.07 o 
   5 -13   8      329.88      248.74     35.53 o 
   6 -13   8      108.61       71.54     33.09 o 
   7 -13   8      881.02      838.85     49.47 o 
   8 -13   8      289.60      295.88     35.02 o 
  -1 -12   8      152.07      149.19     31.99 o 
   0 -12   8      144.14      161.58     21.50 o 
   1 -12   8      930.34      967.11     59.12 o 
   2 -12   8      295.83      298.92     25.91 o 
   3 -12   8      308.19      303.25     26.43 o 
   4 -12   8      887.23      960.49     40.11 o 
   5 -12   8       95.13      138.18     27.07 o 
   6 -12   8      453.76      452.88     40.36 o 
   7 -12   8      502.35      481.27     37.91 o 
   8 -12   8       37.00       20.91     21.54 o 
   9 -12   8      712.42      755.34     46.71 o 
  -2 -11   8      585.55      564.83     31.72 o 
  -1 -11   8        2.58        5.03     14.02 o 
   0 -11   8      876.30      892.78     36.26 o 
   1 -11   8      732.45      704.04     32.52 o 
   2 -11   8        0.96        0.00     10.23 o 
   3 -11   8     1168.36     1190.87     41.93 o 
   4 -11   8      705.80      756.61     35.40 o 
   5 -11   8      167.54      155.37     20.73 o 
   6 -11   8     1217.88     1292.06     45.08 o 
   7 -11   8      150.06      148.98     20.87 o 
   8 -11   8      473.59      473.31     46.06 o 
   9 -11   8      957.34      981.13     49.98 o 
  10 -11   8       68.13       44.17     23.36 o 
  -4 -10   8       81.66       78.31     23.12 o 
  -3 -10   8      768.24      674.22     45.38 o 
  -2 -10   8      128.50       86.46     15.08 o 
  -1 -10   8      695.22      705.89     28.09 o 
   0 -10   8      784.54      832.79     36.05 o 
   1 -10   8      180.27      193.88     16.86 o 
   2 -10   8     2258.46     2314.22     48.62 o 
   3 -10   8     1417.90     1400.29     72.89 o 
   4 -10   8       87.16       93.01     21.70 o 
   5 -10   8     1018.03      951.96     45.33 o 
   6 -10   8      859.56      890.21     37.41 o 
   7 -10   8      200.36      197.42     21.90 o 
   8 -10   8     1223.19     1252.86     44.08 o 
   9 -10   8      625.97      619.74     40.47 o 
  10 -10   8      121.07      153.18     26.99 o 
  11 -10   8      833.60      982.08     77.04 o 
  -5  -9   8        4.63       13.33     17.17 o 
  -4  -9   8      628.92      688.93     34.87 o 
  -3  -9   8      975.11      902.67     47.51 o 
  -2  -9   8      187.85      227.86     18.50 o 
  -1  -9   8     2003.62     1905.55     51.21 o 
   0  -9   8      449.41      431.72     24.90 o 
   1  -9   8      899.34      893.54     32.19 o 
   2  -9   8     2821.10     2840.01     47.49 o 
   3  -9   8       67.16       80.16     10.93 o 
   4  -9   8      311.16      329.23     36.97 o 
   5  -9   8     2842.84     2898.66    111.65 o 
   6  -9   8       51.88       70.31     21.88 o 
   7  -9   8      813.48      857.50     37.70 o 
   8  -9   8     1028.12     1005.26     38.19 o 
   9  -9   8        2.11        7.75     15.24 o 
  10  -9   8      876.66      874.36     68.67 o 
  11  -9   8      560.20      647.80     65.57 o 
  -6  -8   8       96.11      111.58     20.80 o 
  -5  -8   8      387.35      415.33     43.21 o 
  -4  -8   8     1107.05     1131.28     40.47 o 
  -3  -8   8       15.65       18.30     13.36 o 
  -2  -8   8     1634.23     1717.48     46.73 o 
  -1  -8   8     1584.32     1582.15     37.33 o 
   0  -8   8        0.19        0.00      8.36 o 
   1  -8   8     3269.60     3223.31     50.10 o 
   2  -8   8      174.49      206.78     13.60 o 
   3  -8   8     1735.93     1697.53     51.51 o 
   4  -8   8     2842.77     2881.18     59.54 o 
   5  -8   8     1613.99     1691.83     45.46 o 
   6  -8   8      181.35      155.04     17.71 o 
   7  -8   8      914.33      925.61     34.80 o 
   8  -8   8      241.56      271.53     22.34 o 
   9  -8   8      652.24      761.64     34.49 o 
  10  -8   8      632.59      573.60     41.59 o 
  11  -8   8        8.45        0.00     29.37 o 
  -7  -7   8      489.25      462.83     34.20 o 
  -6  -7   8      132.82      117.54     19.71 o 
  -5  -7   8     1153.22     1102.22     40.32 o 
  -4  -7   8      469.74      424.72     26.08 o 
  -3  -7   8      401.52      496.19     26.07 o 
  -2  -7   8     2221.82     2292.42     45.71 o 
  -1  -7   8      306.37      319.53     21.79 o 
   0  -7   8     1529.54     1496.65     44.29 o 
   1  -7   8     2041.11     2081.47     36.23 o 
   2  -7   8      318.50      291.27     16.32 o 
   3  -7   8     1372.60     1409.34     29.36 o 
   4  -7   8     2812.84     2925.11     46.11 o 
   5  -7   8       86.70       78.36     11.57 o 
   6  -7   8     1263.58     1323.81     38.69 o 
   7  -7   8      915.11     1023.40     35.20 o 
   8  -7   8       30.34       20.38     12.16 o 
   9  -7   8     1089.38     1046.79     49.34 o 
  10  -7   8      252.24      238.02     31.13 o 
  11  -7   8      218.34      207.11     46.04 o 
  -8  -6   8      853.02      866.83     41.08 o 
  -7  -6   8        2.61        0.00     14.19 o 
  -6  -6   8     1576.65     1502.15     47.23 o 
  -5  -6   8     1462.04     1417.13     52.04 o 
  -4  -6   8       39.32       20.43     13.89 o 
  -3  -6   8     1668.42     1709.08     37.56 o 
  -2  -6   8     2144.23     2207.89     42.70 o 
  -1  -6   8      422.82      497.06     19.17 o 
   0  -6   8     2733.24     2748.12     47.55 o 
   1  -6   8     1046.15      988.88     23.41 o 
   2  -6   8     1421.02     1467.56     29.00 o 
   3  -6   8     2868.84     3052.48     46.29 o 
   4  -6   8      254.95      257.31     15.37 o 
   5  -6   8      867.37      919.35     21.46 o 
   6  -6   8     1324.09     1455.60     39.20 o 
   7  -6   8      122.66      122.71     16.02 o 
   8  -6   8     1862.62     2104.85    118.86 o 
   9  -6   8      552.54      587.03     38.66 o 
  10  -6   8       25.57       38.77     26.21 o 
  11  -6   8      440.56      421.54     69.01 o 
  -8  -5   8      144.25       86.79     19.26 o 
  -7  -5   8      316.88      262.42     36.52 o 
  -6  -5   8     3170.23     3176.04     70.55 o 
  -5  -5   8       26.64        2.85     16.15 o 
  -4  -5   8     1243.17     1067.08     34.47 o 
  -3  -5   8     2550.65     2655.92     47.39 o 
  -2  -5   8      100.17      114.76     11.39 o 
  -1  -5   8     4259.31     4275.31     63.71 o 
   0  -5   8     3210.55     3223.05     53.91 o 
   1  -5   8       12.47        4.80      5.89 o 
   2  -5   8     5338.52     5376.68     85.69 o 
   3  -5   8     4777.76     4650.39     61.51 o 
   4  -5   8      419.58      469.00     16.57 o 
   5  -5   8     1987.23     2017.26     71.42 o 
   6  -5   8      244.91      216.04     21.90 o 
   7  -5   8      869.36      970.58     32.23 o 
   8  -5   8     1939.14     1944.63     99.05 o 
   9  -5   8       67.20       67.38     20.64 o 
  10  -5   8      297.93      337.47     34.08 o 
  11  -5   8      467.22      529.88     62.27 o 
  -9  -4   8      315.78      263.82     26.76 o 
  -8  -4   8       32.07       33.90     16.74 o 
  -7  -4   8     3871.06     3947.33     82.24 o 
  -6  -4   8      778.32      753.18     34.80 o 
  -5  -4   8       99.18       74.03     14.17 o 
  -4  -4   8     3504.18     3373.74     66.46 o 
  -3  -4   8     1198.05     1154.76     27.44 o 
  -2  -4   8     2999.07     2957.97     73.05 o 
  -1  -4   8     7261.25     7170.68     97.49 o 
   0  -4   8     1742.85     1809.12     36.35 o 
   1  -4   8     2378.18     2262.96     41.66 o 
   2  -4   8     6102.29     6128.06     85.87 o 
   3  -4   8      220.07      183.17     10.13 o 
   4  -4   8     5315.71     5518.90     64.24 o 
   5  -4   8     2377.41     2511.39     37.63 o 
   6  -4   8      192.51      198.23     12.44 o 
   7  -4   8     2277.37     2341.98     67.86 o 
   8  -4   8      489.01      549.91     35.30 o 
   9  -4   8       74.56       70.95     20.90 o 
  10  -4   8      766.87      701.04     79.30 o 
  11  -4   8      121.96      130.50     27.08 o 
 -10  -3   8      531.78      467.51     32.91 o 
  -9  -3   8        1.10        0.00     14.71 o 
  -8  -3   8      466.41      420.80     29.41 o 
  -7  -3   8     2148.64     2220.62     56.27 o 
  -6  -3   8      157.61      190.02     25.35 o 
  -5  -3   8     4254.96     4086.34     76.61 o 
  -4  -3   8     2733.92     2721.70     70.06 o 
  -3  -3   8     2039.89     2037.38     37.01 o 
  -2  -3   8     5663.93     5445.51     93.44 o 
  -1  -3   8     4879.33     4623.48     68.42 o 
   0  -3   8     1251.27     1113.18     27.10 o 
   1  -3   8     5713.92     5704.93     73.11 o 
   2  -3   8      917.72      860.51     22.12 o 
   3  -3   8     3365.12     3290.40     40.91 o 
   4  -3   8     5677.34     5941.64     64.54 o 
   5  -3   8      566.30      534.86     17.15 o 
   6  -3   8     2029.70     2157.28     42.20 o 
   7  -3   8      902.57      950.48     62.61 o 
   8  -3   8        9.12        0.00     19.97 o 
   9  -3   8      760.16      747.75     42.48 o 
  10  -3   8      517.90      490.53     38.90 o 
  11  -3   8       25.45       51.23     23.85 o 
 -10  -2   8      287.10      261.43     26.39 o 
  -9  -2   8       35.72       18.42     14.96 o 
  -8  -2   8     1448.89     1450.82     45.58 o 
  -7  -2   8       11.26       11.48     12.71 o 
  -6  -2   8     1513.32     1527.85     41.95 o 
  -5  -2   8     3680.02     3508.32     67.57 o 
  -4  -2   8       10.26        8.44      7.27 o 
  -3  -2   8     5841.37     5656.31    108.14 o 
  -2  -2   8     3475.09     3492.23     62.28 o 
  -1  -2   8        0.82        0.00      6.16 o 
   0  -2   8     3364.23     3405.51     49.80 o 
   1  -2   8     1145.56     1241.03     32.15 o 
   2  -2   8     3094.78     2867.87     41.45 o 
   3  -2   8     4013.39     3976.05     53.22 o 
   4  -2   8     2879.25     3022.01     58.71 o 
   5  -2   8      691.63      788.39     22.81 o 
   6  -2   8     2076.07     2255.09     40.15 o 
   7  -2   8       75.98       79.47     12.37 o 
   8  -2   8      651.51      727.89     43.55 o 
   9  -2   8     1413.44     1500.63     73.46 o 
  10  -2   8       18.41       23.01     20.26 o 
 -10  -1   8        9.72        3.21     14.99 o 
  -9  -1   8     1473.39     1491.86     87.49 o 
  -8  -1   8      760.32      779.07     33.06 o 
  -7  -1   8      120.32       95.49     21.47 o 
  -6  -1   8     2172.25     2174.37     50.37 o 
  -5  -1   8     1421.36     1434.32     32.92 o 
  -4  -1   8     2396.01     2547.42     54.21 o 
  -3  -1   8     2758.46     2822.92     41.20 o 
  -2  -1   8     1235.99     1143.39     33.49 o 
  -1  -1   8     1035.63     1158.50     25.20 o 
   0  -1   8     7073.49     6929.80     96.94 o 
   1  -1   8       36.90       36.35      7.27 o 
   2  -1   8     2208.93     2184.97     33.67 o 
   3  -1   8     2349.06     2616.25     62.46 o 
   4  -1   8      126.42      149.52     13.86 o 
   5  -1   8     3504.19     3744.10     55.49 o 
   6  -1   8      877.52      850.92     26.35 o 
   7  -1   8      106.25      107.74     13.56 o 
   8  -1   8     1700.99     1729.03     54.38 o 
   9  -1   8      268.21      189.75     28.26 o 
  10  -1   8      289.37      328.16     37.01 o 
 -11   0   8      102.98       62.83     25.96 o 
 -10   0   8      722.78      734.30     35.21 o 
  -9   0   8     1103.78     1123.37     47.03 o 
  -8   0   8       86.02       86.43     15.84 o 
  -7   0   8     2749.06     2608.77    162.02 o 
  -6   0   8     1649.27     1647.73     36.61 o 
  -5   0   8        1.28        0.94      6.91 o 
  -4   0   8     2793.03     2891.41     57.45 o 
  -3   0   8     2808.11     2865.12     57.23 o 
  -2   0   8     1268.52     1339.37     27.64 o 
  -1   0   8     1980.20     2255.11     35.48 o 
   0   0   8     7513.71     7053.44     95.73 o 
   1   0   8     3952.81     4035.75     52.69 o 
   2   0   8     2467.34     2523.90     37.90 o 
   3   0   8      517.32      501.29     19.06 o 
   4   0   8     1263.67     1273.35     34.34 o 
   5   0   8     2255.94     2357.55     45.77 o 
   6   0   8      396.97      416.13     20.49 o 
   7   0   8     2503.50     2603.46     51.72 o 
   8   0   8     1029.90     1100.43     59.53 o 
   9   0   8       28.82       52.09     13.98 o 
  10   0   8      619.53      578.47     43.63 o 
 -11   1   8      145.45      124.97     27.51 o 
 -10   1   8     1481.42     1516.19     60.47 o 
  -9   1   8      288.43      257.81     22.65 o 
  -8   1   8     1101.73     1130.38     37.36 o 
  -7   1   8     3294.47     3280.63     67.50 o 
  -6   1   8      143.15      169.54     13.88 o 
  -5   1   8      760.08      730.66     22.92 o 
  -4   1   8     2397.34     2425.68     43.98 o 
  -3   1   8        0.06        0.00      5.49 o 
  -2   1   8     4127.26     4353.27     56.78 o 
  -1   1   8     3438.50     3574.94     48.52 o 
   0   1   8      121.13      129.70      8.34 o 
   1   1   8     3417.13     3556.51     48.72 o 
   2   1   8      855.07      895.22     30.49 o 
   3   1   8      795.75      747.34     27.71 o 
   4   1   8     4459.66     4588.24     87.32 o 
   5   1   8       63.66       71.37     11.95 o 
   6   1   8      230.10      222.06     17.52 o 
   7   1   8     3255.04     3435.13     63.45 o 
   8   1   8      146.43      156.14     20.74 o 
   9   1   8      361.82      332.04     23.68 o 
 -11   2   8      957.04      956.12     96.65 o 
 -10   2   8     1128.37     1136.35     82.74 o 
  -9   2   8        1.17        0.00     12.94 o 
  -8   2   8     2070.15     2221.90     47.39 o 
  -7   2   8     1436.83     1533.09     37.14 o 
  -6   2   8      777.30      793.10     37.08 o 
  -5   2   8     2874.17     2862.33     59.49 o 
  -4   2   8      687.83      662.42     17.28 o 
  -3   2   8     4702.25     4520.98     54.51 o 
  -2   2   8     6511.80     6789.36     68.68 o 
  -1   2   8     1396.31     1334.52     22.77 o 
   0   2   8     1533.77     1633.77     32.51 o 
   1   2   8     1934.27     2043.78     48.68 o 
   2   2   8      628.93      582.07     20.93 o 
   3   2   8     2842.09     2931.09     52.31 o 
   4   2   8      496.71      509.78     25.25 o 
   5   2   8       57.97       67.47     12.38 o 
   6   2   8     2714.75     2799.14     57.83 o 
   7   2   8      617.21      615.85     27.30 o 
   8   2   8      232.92      243.70     21.24 o 
   9   2   8      781.12      784.98     33.55 o 
 -11   3   8      948.01      878.47     40.96 o 
 -10   3   8       33.07       30.80     16.01 o 
  -9   3   8      465.47      468.30     28.61 o 
  -8   3   8     3060.82     3037.57     98.52 o 
  -7   3   8       19.66        2.21      7.76 o 
  -6   3   8     2600.33     2602.67     47.87 o 
  -5   3   8     1882.01     1866.38     35.19 o 
  -4   3   8      292.45      314.66     12.63 o 
  -3   3   8     4235.16     4262.45     48.39 o 
  -2   3   8      147.90      192.56      9.38 o 
  -1   3   8     1458.44     1493.28     23.48 o 
   0   3   8     3943.76     4099.87     60.88 o 
   1   3   8      264.03      285.68     15.95 o 
   2   3   8      998.15     1015.46     35.15 o 
   3   3   8     1942.58     2024.50     46.93 o 
   4   3   8       14.81       12.24      9.92 o 
   5   3   8     1093.50     1128.80     33.48 o 
   6   3   8      844.92      839.63     33.74 o 
   7   3   8        3.07       12.70     12.46 o 
   8   3   8      805.08      802.32     37.81 o 
 -11   4   8      497.73      493.22     33.01 o 
 -10   4   8       77.59       42.17     16.13 o 
  -9   4   8     1160.20     1108.40     40.01 o 
  -8   4   8      557.53      564.79     35.48 o 
  -7   4   8     1072.89     1107.22     37.69 o 
  -6   4   8     3429.42     3622.37     60.99 o 
  -5   4   8      364.08      320.49     15.68 o 
  -4   4   8     2283.90     2279.12     35.00 o 
  -3   4   8      880.25      938.36     20.41 o 
  -2   4   8      207.34      215.62     10.40 o 
  -1   4   8     1585.88     1627.33     27.00 o 
   0   4   8     1147.89     1197.43     40.90 o 
   1   4   8      302.08      304.04     17.40 o 
   2   4   8     1762.29     1722.64     38.96 o 
   3   4   8      654.84      665.27     37.46 o 
   4   4   8      381.97      371.17     26.33 o 
   5   4   8      980.43      976.74     35.43 o 
   6   4   8      140.37      177.19     18.88 o 
   7   4   8      469.56      474.96     29.39 o 
 -11   5   8        5.47        0.00     15.65 o 
 -10   5   8      747.03      711.36     35.70 o 
  -9   5   8      821.73      798.57     36.97 o 
  -8   5   8       42.19       13.86     12.78 o 
  -7   5   8     1922.10     2111.64     69.28 o 
  -6   5   8     2162.85     2165.44     46.77 o 
  -5   5   8     1971.69     1975.15     39.90 o 
  -4   5   8     2937.75     2765.53     37.46 o 
  -3   5   8      258.58      256.25     14.05 o 
  -2   5   8      433.13      401.87     19.24 o 
  -1   5   8     2352.50     2355.79     40.75 o 
   0   5   8        2.82        1.35      8.17 o 
   1   5   8     1560.55     1543.67     36.95 o 
   2   5   8     1822.46     1767.27     41.76 o 
   3   5   8        0.12        6.29      9.85 o 
   4   5   8     1559.16     1617.42     41.52 o 
   5   5   8      305.71      298.80     25.78 o 
   6   5   8       69.77       59.88     15.78 o 
 -11   6   8      556.88      561.62     41.43 o 
 -10   6   8     1335.93     1330.20     56.71 o 
  -9   6   8      102.26      111.62     21.68 o 
  -8   6   8      987.22      975.48     40.78 o 
  -7   6   8      670.37      750.63     42.48 o 
  -6   6   8      492.22      453.86     21.40 o 
  -5   6   8     2495.25     2746.18     48.35 o 
  -4   6   8      420.64      452.07     23.46 o 
  -3   6   8      593.74      651.68     16.35 o 
  -2   6   8     3745.69     3831.90     65.14 o 
  -1   6   8     1056.39     1054.90     30.51 o 
   0   6   8      436.04      403.37     20.80 o 
   1   6   8     2530.43     2432.20     52.00 o 
   2   6   8      401.91      398.93     22.17 o 
   3   6   8     1061.47     1081.15     34.07 o 
   4   6   8      854.51      848.96     32.41 o 
   5   6   8        0.33        0.00     12.41 o 
 -11   7   8     1108.34     1133.90     46.49 o 
 -10   7   8      138.89       85.99     19.84 o 
  -9   7   8      519.49      530.59     46.06 o 
  -8   7   8     1225.49     1280.91     46.92 o 
  -7   7   8      734.56      797.10     33.47 o 
  -6   7   8      774.31      798.88     27.56 o 
  -5   7   8     1417.87     1582.04     26.29 o 
  -4   7   8       49.09       29.09      8.61 o 
  -3   7   8      922.86      927.15     21.77 o 
  -2   7   8     1786.18     1884.25     34.81 o 
  -1   7   8      169.46      169.30     13.17 o 
   0   7   8     1698.11     1707.46     41.73 o 
   1   7   8     1246.49     1351.15     37.36 o 
   2   7   8      189.79      228.27     19.62 o 
   3   7   8     1381.19     1352.13     39.86 o 
   4   7   8      179.79      170.30     19.67 o 
 -11   8   8      515.90      504.63     35.25 o 
 -10   8   8       66.48       53.20     18.94 o 
  -9   8   8     1254.56     1248.45     45.60 o 
  -8   8   8      260.87      263.77     27.59 o 
  -7   8   8      444.90      401.93     23.38 o 
  -6   8   8     1677.52     1854.98     44.33 o 
  -5   8   8      697.05      751.23     19.00 o 
  -4   8   8      474.26      484.06     15.96 o 
  -3   8   8     2110.29     2221.92     39.43 o 
  -2   8   8        1.02        0.00      8.02 o 
  -1   8   8      854.57      865.43     24.94 o 
   0   8   8     1377.36     1498.38     36.19 o 
   1   8   8        1.34        0.00      9.54 o 
   2   8   8      724.84      743.24     28.44 o 
   3   8   8      686.20      708.14     38.89 o 
 -10   9   8      577.20      612.27     41.47 o 
  -9   9   8      603.58      614.85     35.52 o 
  -8   9   8       23.88       14.12     12.82 o 
  -7   9   8      996.09      973.12     56.49 o 
  -6   9   8      501.49      567.86     26.77 o 
  -5   9   8      136.54      125.77     12.66 o 
  -4   9   8     2125.24     2355.95     41.95 o 
  -3   9   8      514.14      487.06     20.66 o 
  -2   9   8      262.46      246.26     16.76 o 
  -1   9   8     1105.30     1081.36     31.36 o 
   0   9   8      125.19      115.16     19.46 o 
   1   9   8      319.14      303.08     21.21 o 
   2   9   8      622.91      536.91     26.86 o 
  -9  10   8       87.73       77.65     17.97 o 
  -8  10   8      487.62      464.66     28.08 o 
  -7  10   8      547.59      555.80     47.41 o 
  -6  10   8       17.85        5.50     12.48 o 
  -5  10   8      421.42      380.89     24.50 o 
  -4  10   8     1088.01     1187.67     33.53 o 
  -3  10   8       75.03      101.76     13.39 o 
  -2  10   8      769.59      775.41     35.09 o 
  -1  10   8      552.55      535.40     25.56 o 
   0  10   8       59.63       31.20     16.04 o 
  -7  11   8      152.31      147.15     23.83 o 
  -6  11   8      118.65      104.32     26.93 o 
  -5  11   8      861.23      887.27     35.99 o 
  -4  11   8       66.11       73.93     16.87 o 
  -3  11   8      334.79      310.29     19.64 o 
  -2  11   8      521.90      480.48     23.50 o 
   3 -13   9      285.71      386.21     37.32 o 
   4 -13   9       53.66       56.71     22.88 o 
   5 -13   9      649.43      720.39     46.92 o 
   6 -13   9       92.61       63.59     24.91 o 
   0 -12   9        6.58        7.45     15.42 o 
   1 -12   9      543.59      537.89     34.52 o 
   2 -12   9      658.60      708.89     66.72 o 
   3 -12   9       15.49       37.95     20.33 o 
   4 -12   9      543.09      672.32     74.21 o 
   5 -12   9      492.18      502.18     38.96 o 
   6 -12   9        9.29       16.00     21.76 o 
   7 -12   9      727.25      696.39     45.47 o 
   8 -12   9      281.81      308.09     34.76 o 
  -2 -11   9      541.51      388.27     36.77 o 
  -1 -11   9      224.05      175.40     22.26 o 
   0 -11   9      286.36      271.47     24.52 o 
   1 -11   9     1130.97     1032.52     38.69 o 
   2 -11   9      451.01      527.72     29.28 o 
   3 -11   9      469.45      482.49     36.09 o 
   4 -11   9      681.40      728.86     82.52 o 
   5 -11   9       83.09      101.81     39.16 o 
   6 -11   9      235.45      238.57     29.21 o 
   7 -11   9      857.75      905.04     47.23 o 
   8 -11   9        1.76        0.00     19.14 o 
   9 -11   9      507.80      446.25     38.24 o 
  -3 -10   9      494.57      524.69     52.34 o 
  -2 -10   9      925.06      922.82     38.18 o 
  -1 -10   9       54.71       54.22     16.47 o 
   0 -10   9      940.13      889.50     35.26 o 
   1 -10   9      701.73      655.31     31.27 o 
   2 -10   9      192.89      153.97     23.46 o 
   3 -10   9     1921.90     2077.18    108.26 o 
   4 -10   9      431.01      411.53     52.39 o 
   5 -10   9      164.76      179.39     25.11 o 
   6 -10   9     1116.64     1163.55     66.38 o 
   7 -10   9      314.14      327.46     65.01 o 
   8 -10   9      162.99      202.57     28.50 o 
   9 -10   9      738.63      678.85     42.90 o 
  10 -10   9       72.97      110.46     27.72 o 
  -4  -9   9      296.53      304.30     33.97 o 
  -3  -9   9     1371.66     1309.99     56.17 o 
  -2  -9   9      288.70      238.84     32.42 o 
  -1  -9   9      645.89      638.71     30.83 o 
   0  -9   9      696.14      738.76     31.67 o 
   1  -9   9        1.70       28.95     12.84 o 
   2  -9   9     1852.03     1862.11     48.99 o 
   3  -9   9     1553.65     1555.49     43.86 o 
   4  -9   9       48.89       50.55     18.35 o 
   5  -9   9     1806.32     1845.03     62.28 o 
   6  -9   9      513.25      499.98     34.77 o 
   7  -9   9       57.12       48.02     25.57 o 
   8  -9   9     1074.97     1054.10     48.44 o 
   9  -9   9      442.26      409.53     52.23 o 
  10  -9   9      101.45       93.60     38.10 o 
  -6  -8   9      553.07      500.36     41.01 o 
  -5  -8   9      119.78      142.68     27.02 o 
  -4  -8   9     1560.65     1549.64     61.08 o 
  -3  -8   9     1105.84     1107.72     64.98 o 
  -2  -8   9      206.37      206.90     21.10 o 
  -1  -8   9     1417.48     1419.35     42.74 o 
   0  -8   9      516.73      497.81     26.16 o 
   1  -8   9      276.17      283.69     21.33 o 
   2  -8   9     1133.69     1147.42     36.59 o 
   3  -8   9      272.02      316.59     22.97 o 
   4  -8   9     1378.86     1405.44     47.13 o 
   5  -8   9     2275.74     2268.73     86.35 o 
   6  -8   9       60.48       75.12     18.56 o 
   7  -8   9      891.75      900.85     42.37 o 
   8  -8   9      860.60      863.27     60.42 o 
   9  -8   9       16.04       23.39     30.04 o 
  10  -8   9      629.73      534.17     60.20 o 
  11  -8   9      332.14      197.10     47.55 o 
  -6  -7   9       57.83       70.03     21.03 o 
  -5  -7   9      791.72      777.83     43.93 o 
  -4  -7   9     1229.61     1245.59     52.77 o 
  -3  -7   9        2.94        0.00     12.77 o 
  -2  -7   9     1694.07     1704.80     46.03 o 
  -1  -7   9     2073.36     1994.76     49.68 o 
   0  -7   9       37.33       27.54     15.07 o 
   1  -7   9     1303.27     1310.07     39.26 o 
   2  -7   9      420.72      446.01     23.64 o 
   3  -7   9       18.48       25.58     11.58 o 
   4  -7   9     4880.70     5038.17     89.23 o 
   5  -7   9      605.07      597.49     74.52 o 
   6  -7   9      297.33      359.86     35.72 o 
   7  -7   9     1201.53     1119.87     46.49 o 
   8  -7   9       13.11        7.55     16.42 o 
   9  -7   9      448.86      643.88     60.98 o 
  10  -7   9      557.72      564.72     61.15 o 
  11  -7   9        0.28       43.25     35.36 o 
  -7  -6   9      330.12      341.50     35.57 o 
  -6  -6   9       77.31       43.02     18.60 o 
  -5  -6   9     2432.52     2541.85    120.14 o 
  -4  -6   9      440.07      430.15     33.08 o 
  -3  -6   9      557.21      588.76     35.86 o 
  -2  -6   9     2770.25     2773.26     77.38 o 
  -1  -6   9      746.27      797.96     30.52 o 
   0  -6   9     1704.27     1759.98     44.55 o 
   1  -6   9     2699.30     2624.71     88.76 o 
   2  -6   9      167.91      158.71     19.80 o 
   3  -6   9     1642.10     1793.09     44.67 o 
   4  -6   9     2127.27     2289.99     55.73 o 
   5  -6   9       21.78       18.10      9.80 o 
   6  -6   9     1875.62     1844.92    113.29 o 
   7  -6   9      710.28      640.10     34.81 o 
   8  -6   9      273.94      303.40     44.98 o 
   9  -6   9      724.57      720.42     64.45 o 
  10  -6   9      131.73       72.73     36.20 o 
  11  -6   9      169.39      161.96     42.13 o 
  -8  -5   9      804.92      840.54     56.87 o 
  -7  -5   9        2.04        0.00     15.54 o 
  -6  -5   9      967.33      852.34     53.32 o 
  -5  -5   9     1195.03     1150.39     50.02 o 
  -4  -5   9      203.58      250.14     32.03 o 
  -3  -5   9     3650.41     3694.86     91.74 o 
  -2  -5   9     2776.35     2868.79     65.16 o 
  -1  -5   9      827.22      790.49     29.28 o 
   0  -5   9     4288.53     4194.60    113.54 o 
   1  -5   9     1576.22     1508.70     66.00 o 
   2  -5   9     1299.21     1341.45     39.99 o 
   3  -5   9     2793.25     2866.88     79.48 o 
   4  -5   9      911.08      902.30     27.09 o 
   5  -5   9     1299.40     1471.54     37.92 o 
   6  -5   9     1684.16     1731.66     66.86 o 
   7  -5   9        7.88        0.00     22.71 o 
   8  -5   9      993.60     1035.73     71.95 o 
   9  -5   9      798.49      728.42     65.62 o 
  10  -5   9       13.62        0.00     28.31 o 
  11  -5   9      406.82      385.69     57.62 o 
  -9  -4   9      941.91      945.73     53.76 o 
  -8  -4   9      231.09      209.47     29.82 o 
  -7  -4   9      957.96     1022.54     49.81 o 
  -6  -4   9      887.99      911.16     45.39 o 
  -5  -4   9       98.75       52.24     18.21 o 
  -4  -4   9     1763.02     1683.45     59.72 o 
  -3  -4   9     1728.26     1796.36     75.42 o 
  -2  -4   9       25.77       14.27     10.30 o 
  -1  -4   9     5414.50     5528.35     91.95 o 
   0  -4   9     3432.76     3404.84     77.93 o 
   1  -4   9      162.67      168.31     13.91 o 
   2  -4   9     3025.33     2996.59     52.70 o 
   3  -4   9     1102.19     1133.25     30.20 o 
   4  -4   9      330.11      363.90     18.21 o 
   5  -4   9     2504.75     2698.92     49.99 o 
   6  -4   9      476.06      437.44     30.12 o 
   7  -4   9      544.65      512.69     52.42 o 
   8  -4   9     2493.31     2690.61    116.26 o 
   9  -4   9      183.06      182.16     40.34 o 
  10  -4   9      292.86      299.98     51.30 o 
  11  -4   9      610.67      666.88     70.16 o 
  -9  -3   9      543.34      631.46     43.56 o 
  -8  -3   9      452.04      536.81     39.37 o 
  -7  -3   9     2422.55     2492.98    124.82 o 
  -6  -3   9      962.21      978.76     46.43 o 
  -5  -3   9      132.63      109.79     21.84 o 
  -4  -3   9     2040.05     1895.58     60.63 o 
  -3  -3   9      115.43      115.68     25.72 o 
  -2  -3   9     1769.13     1831.21     42.71 o 
  -1  -3   9     4347.69     4370.68     76.41 o 
   0  -3   9      190.43      174.26     17.50 o 
   1  -3   9     3021.71     2996.37     65.13 o 
   2  -3   9     1578.98     1615.65     35.50 o 
   3  -3   9        9.14       15.01      8.65 o 
   4  -3   9     2721.10     2789.02     65.76 o 
   5  -3   9     1956.09     2106.12     79.67 o 
   6  -3   9      136.83      121.27     16.15 o 
   7  -3   9     2560.62     2767.27     75.91 o 
   8  -3   9      979.20     1004.96     70.32 o 
   9  -3   9      232.89      206.66     43.58 o 
  10  -3   9      705.18      625.20     63.83 o 
 -10  -2   9      469.93      392.41     38.53 o 
  -9  -2   9       90.55      125.78     24.29 o 
  -8  -2   9     2036.94     2133.33    113.29 o 
  -7  -2   9      325.20      322.44     31.92 o 
  -6  -2   9      319.10      325.74     29.70 o 
  -5  -2   9     3239.63     3152.32     93.96 o 
  -4  -2   9     1627.92     1444.87     50.68 o 
  -3  -2   9       19.74       25.36     10.72 o 
  -2  -2   9     3650.41     3579.99     72.21 o 
  -1  -2   9     1499.49     1396.65     34.75 o 
   0  -2   9     1358.68     1429.18     33.00 o 
   1  -2   9     2166.13     2332.04     44.42 o 
   2  -2   9       99.08      102.90     12.74 o 
   3  -2   9     2467.51     2528.14     47.22 o 
   4  -2   9     4210.94     4282.05    124.94 o 
   5  -2   9      360.35      399.24     23.82 o 
   6  -2   9     1856.44     1959.75     49.76 o 
   7  -2   9     1709.17     1760.71     47.59 o 
   8  -2   9      113.28      128.17     35.58 o 
   9  -2   9     1627.91     2012.26    102.94 o 
  10  -2   9      540.42      499.99     60.20 o 
 -10  -1   9      245.78      201.72     29.97 o 
  -9  -1   9      305.79      270.47     77.68 o 
  -8  -1   9      785.20      720.75     42.53 o 
  -7  -1   9       43.84       20.65     16.64 o 
  -6  -1   9     1357.79     1489.13     54.62 o 
  -5  -1   9     2165.47     2108.23     63.77 o 
  -4  -1   9       20.87       23.06     14.07 o 
  -3  -1   9      693.38      709.59     23.48 o 
  -2  -1   9     4106.37     4062.46     78.62 o 
  -1  -1   9      152.85      178.79     17.12 o 
   0  -1   9      706.27      842.84     24.84 o 
   1  -1   9      211.66      239.26     15.09 o 
   2  -1   9      731.07      758.68     30.22 o 
   3  -1   9     4295.27     4251.80     97.26 o 
   4  -1   9      772.60      747.31     36.30 o 
   5  -1   9      460.42      451.07     25.24 o 
   6  -1   9     3108.76     3284.18     90.46 o 
   7  -1   9       19.87        5.55     12.85 o 
   8  -1   9     1330.53     1358.12     43.67 o 
   9  -1   9     1154.02     1056.88     75.69 o 
  10  -1   9       29.74       60.03     37.04 o 
 -10   0   9        5.98       14.73     18.83 o 
  -9   0   9     1074.00     1053.72     49.76 o 
  -8   0   9     1042.86     1052.24     48.10 o 
  -7   0   9       80.56       68.09     18.81 o 
  -6   0   9     2339.00     2334.25     68.91 o 
  -5   0   9      159.42      162.03     22.27 o 
  -4   0   9      771.12      728.78     45.20 o 
  -3   0   9     3677.91     3911.93     77.97 o 
  -2   0   9      809.54      860.85     25.66 o 
  -1   0   9     2344.25     2430.52     45.32 o 
   0   0   9     3612.29     3833.82     61.86 o 
   1   0   9       40.36       24.21      8.65 o 
   2   0   9      736.07      732.45     35.11 o 
   3   0   9      595.95      534.73     49.90 o 
   4   0   9       62.10       37.71     12.18 o 
   5   0   9     1417.78     1412.75     42.57 o 
   6   0   9     1308.51     1346.01     47.49 o 
   7   0   9      680.63      659.05     31.71 o 
   8   0   9     1507.68     1638.70     71.86 o 
   9   0   9      189.59      109.22     25.40 o 
 -11   1   9      106.34       40.17     36.53 o 
 -10   1   9      508.65      506.59     60.48 o 
  -9   1   9     1232.42     1212.07     52.34 o 
  -8   1   9       32.75       35.64     17.68 o 
  -7   1   9     1929.83     2123.35     66.41 o 
  -6   1   9     2911.91     3007.22     80.22 o 
  -5   1   9       36.40       57.60     16.74 o 
  -4   1   9     2137.73     2181.13     52.49 o 
  -3   1   9      978.24     1036.02     28.15 o 
  -2   1   9     2414.98     2281.69     43.96 o 
  -1   1   9     4868.97     5310.25     79.12 o 
   0   1   9      720.79      760.31     27.01 o 
   1   1   9      780.94      733.88     25.80 o 
   2   1   9     3165.85     3106.84     79.30 o 
   3   1   9       28.26       16.21     11.12 o 
   4   1   9     1133.86     1056.29     36.35 o 
   5   1   9      573.27      529.54     28.25 o 
   6   1   9       93.12       87.27     16.71 o 
   7   1   9     1491.36     1471.83     54.92 o 
   8   1   9      887.67      914.22     38.82 o 
   9   1   9        9.53        4.75     15.61 o 
 -11   2   9      187.55      129.07     40.67 o 
 -10   2   9     1425.40     1435.01     88.23 o 
  -9   2   9      649.03      609.62     38.73 o 
  -8   2   9      337.36      343.97     31.61 o 
  -7   2   9     2800.08     2722.72     63.26 o 
  -6   2   9      173.05      133.17     17.67 o 
  -5   2   9     1089.90     1171.88     42.44 o 
  -4   2   9      554.80      673.68     24.82 o 
  -3   2   9       48.06       47.37     10.11 o 
  -2   2   9     3900.86     3879.82     80.30 o 
  -1   2   9     4242.94     4615.27     80.57 o 
   0   2   9      240.69      209.85     24.82 o 
   1   2   9     2563.99     2476.40     68.84 o 
   2   2   9      875.75      866.32     40.55 o 
   3   2   9     1046.18     1031.66     36.41 o 
   4   2   9     1066.51      965.04     37.03 o 
   5   2   9      913.74     1092.96     51.97 o 
   6   2   9      640.07      602.03     41.07 o 
   7   2   9     1240.71     1337.52     63.50 o 
   8   2   9      108.54      115.43     26.33 o 
 -11   3   9      794.03      722.72     67.30 o 
 -10   3   9      941.73     1038.48     53.73 o 
  -9   3   9       75.82       92.60     22.39 o 
  -8   3   9     1949.66     1965.79     53.93 o 
  -7   3   9      976.92      954.37     47.65 o 
  -6   3   9      452.36      480.49     26.55 o 
  -5   3   9     1849.40     1826.97     41.59 o 
  -4   3   9        3.61        0.53     10.38 o 
  -3   3   9      815.33      804.65     24.62 o 
  -2   3   9     2900.00     3115.31     52.67 o 
  -1   3   9      272.35      318.41     19.20 o 
   0   3   9     1361.35     1327.50     48.24 o 
   1   3   9     2773.39     2766.50     61.98 o 
   2   3   9       20.36        6.22     10.89 o 
   3   3   9     4012.95     4121.45    131.27 o 
   4   3   9      542.94      566.52     30.79 o 
   5   3   9        9.09        1.50     18.04 o 
   6   3   9      778.07      667.27     37.55 o 
   7   3   9      503.71      511.52     41.25 o 
 -11   4   9      644.35      648.41     78.69 o 
 -10   4   9       58.45       49.05     20.85 o 
  -9   4   9     1387.18     1397.29     57.76 o 
  -8   4   9     1141.33     1059.85     63.33 o 
  -7   4   9       10.39        2.34     12.14 o 
  -6   4   9     2114.51     2303.63     55.51 o 
  -5   4   9      724.97      709.46     43.85 o 
  -4   4   9       52.97       66.42     11.10 o 
  -3   4   9      656.51      655.56     27.43 o 
  -2   4   9      346.74      393.22     29.77 o 
  -1   4   9      980.92      939.33     42.21 o 
   0   4   9     4411.96     4303.43     90.64 o 
   1   4   9      485.35      436.15     25.67 o 
   2   4   9     1951.64     1868.58     50.75 o 
   3   4   9     1757.72     1713.97     49.44 o 
   4   4   9       72.78       94.47     16.55 o 
   5   4   9      991.69      987.18     48.56 o 
   6   4   9      409.99      377.11     29.34 o 
   7   4   9       10.25       15.22     16.32 o 
 -11   5   9       80.86       34.04     22.87 o 
 -10   5   9       81.59        0.00     17.12 o 
  -9   5   9     1165.75     1291.49     80.95 o 
  -8   5   9       51.59       95.65     22.03 o 
  -7   5   9      894.01      953.79     36.33 o 
  -6   5   9     4025.68     4463.85    105.47 o 
  -5   5   9       64.94       35.28     10.79 o 
  -4   5   9      343.01      351.43     18.31 o 
  -3   5   9     1559.53     1551.14     36.36 o 
  -2   5   9       22.62        9.99     13.08 o 
  -1   5   9      990.82      973.66     35.65 o 
   0   5   9     1862.26     1913.54     50.82 o 
   1   5   9      549.15      486.40     28.31 o 
   2   5   9     2641.80     2472.51     60.93 o 
   3   5   9      601.73      617.68     32.30 o 
   4   5   9      475.14      455.19     30.26 o 
   5   5   9      769.00      650.51     35.99 o 
   6   5   9       37.63       30.38     17.54 o 
 -11   6   9        1.77        0.00     22.27 o 
 -10   6   9      928.56      822.84     48.77 o 
  -9   6   9      215.62      204.51     63.36 o 
  -8   6   9      520.28      546.24     37.46 o 
  -7   6   9     1135.28     1186.71     49.43 o 
  -6   6   9     1719.52     1992.18     98.19 o 
  -5   6   9     1330.78     1311.01     50.50 o 
  -4   6   9     2076.26     2242.45     36.66 o 
  -3   6   9      352.62      371.26     17.67 o 
  -2   6   9      814.66      799.03     32.65 o 
  -1   6   9     1653.68     1658.32     48.82 o 
   0   6   9      172.16      202.66     21.19 o 
   1   6   9     1250.90     1127.29     48.60 o 
   2   6   9     1328.42     1381.59     59.54 o 
   3   6   9        5.39       25.37     14.82 o 
   4   6   9      959.09      985.45     54.37 o 
   5   6   9      390.14      421.05     32.33 o 
 -10   7   9      607.41      615.90     44.11 o 
  -9   7   9       55.27       38.68     30.49 o 
  -8   7   9      642.61      581.59     38.61 o 
  -7   7   9     1207.94     1338.70     78.35 o 
  -6   7   9      392.73      397.57     31.07 o 
  -5   7   9     1817.47     1998.04     39.84 o 
  -4   7   9      612.16      643.55     23.87 o 
  -3   7   9      753.87      785.36     36.14 o 
  -2   7   9     2118.18     2250.52     43.52 o 
  -1   7   9      480.55      522.92     24.45 o 
   0   7   9      204.67      196.75     43.98 o 
   1   7   9     1001.38      960.88     43.25 o 
   2   7   9      185.29      192.10     22.90 o 
   3   7   9      393.58      418.25     31.22 o 
   4   7   9      835.63      787.32     40.47 o 
 -10   8   9      104.06       74.82     24.21 o 
  -9   8   9      447.39      378.23     64.73 o 
  -8   8   9      383.82      347.12     33.07 o 
  -7   8   9       70.16       50.39     16.07 o 
  -6   8   9     1129.28     1101.90     38.73 o 
  -5   8   9     1233.72     1306.26     45.54 o 
  -4   8   9        3.81        7.84      9.50 o 
  -3   8   9     1948.18     2107.83     42.75 o 
  -2   8   9      518.13      515.96     22.71 o 
  -1   8   9       40.07       30.04     11.08 o 
   0   8   9      790.62      720.75     31.23 o 
   1   8   9      520.57      589.17     41.72 o 
   2   8   9       79.99       74.74     16.32 o 
  -9   9   9      359.58      253.87     38.32 o 
  -8   9   9      237.99      206.36     23.38 o 
  -7   9   9      320.01      293.29     25.55 o 
  -6   9   9      912.75      878.58     49.32 o 
  -5   9   9       53.51       21.05     17.74 o 
  -4   9   9      390.16      371.16     20.79 o 
  -3   9   9     1518.17     1651.50     46.07 o 
  -2   9   9       11.18        0.00     10.15 o 
  -1   9   9      564.07      572.32     28.86 o 
   0   9   9      600.01      608.72     30.66 o 
   1   9   9       37.12       43.90     15.53 o 
  -8  10   9        5.32        0.00     15.92 o 
  -7  10   9      611.08      607.48     33.91 o 
  -6  10   9      313.53      262.05     46.27 o 
  -5  10   9       46.52       26.97     17.68 o 
  -4  10   9      675.67      625.81     33.75 o 
  -3  10   9      176.44      146.49     18.95 o 
  -2  10   9      230.07      239.88     22.36 o 
  -1  10   9      600.38      555.72     30.55 o 
   1 -12  10      107.28      119.30     21.08 o 
   2 -12  10      629.57      692.29     63.00 o 
   3 -12  10      251.20      239.80     31.73 o 
   4 -12  10      145.78      145.36     41.46 o 
   5 -12  10      561.88      488.79     40.63 o 
   6 -12  10      100.91      134.61     25.71 o 
   7 -12  10      183.33      158.01     30.09 o 
  -1 -11  10      630.05      580.76     38.73 o 
   0 -11  10       18.48        4.16     15.08 o 
   1 -11  10      690.94      703.52     34.88 o 
   2 -11  10      659.58      632.25     32.99 o 
   3 -11  10        1.36        9.43     17.63 o 
   4 -11  10      723.15      766.88     45.35 o 
   5 -11  10      284.98      290.70     32.42 o 
   6 -11  10        5.72       14.35     18.73 o 
   7 -11  10      636.25      585.69     89.60 o 
   8 -11  10      262.86      310.76     34.95 o 
   9 -11  10       62.01       29.48     24.47 o 
  -3 -10  10      124.54      116.65     36.98 o 
  -2 -10  10      889.41      924.71     49.14 o 
  -1 -10  10      571.95      609.22     53.04 o 
   0 -10  10      100.86       98.33     19.97 o 
   1 -10  10     1403.65     1323.77     44.07 o 
   2 -10  10      488.26      556.33     29.77 o 
   3 -10  10      496.13      440.93     38.60 o 
   4 -10  10      841.61      756.20     61.04 o 
   5 -10  10        2.26        0.00     16.81 o 
   6 -10  10      659.19      631.47    128.06 o 
   7 -10  10      818.08      833.41     83.64 o 
   8 -10  10       19.28       38.52     22.60 o 
   9 -10  10      361.05      335.20     35.46 o 
  -4  -9  10        5.08       30.68     21.22 o 
  -3  -9  10      837.23      813.06     47.63 o 
  -2  -9  10     1031.00     1063.03    130.66 o 
  -1  -9  10        0.13        0.00     12.35 o 
   0  -9  10     1113.52     1109.47     63.77 o 
   1  -9  10      945.69      900.93     35.55 o 
   2  -9  10       19.12       19.50     12.90 o 
   3  -9  10     2669.80     2588.88     60.28 o 
   4  -9  10      636.34      695.80     40.25 o 
   5  -9  10      480.93      544.66     36.50 o 
   6  -9  10     1255.77     1373.37     55.22 o 
   7  -9  10      132.43      151.21     25.06 o 
   8  -9  10      232.51      205.56     28.49 o 
   9  -9  10      683.02      617.42     63.27 o 
  10  -9  10       19.31        0.00     29.65 o 
  -5  -8  10      152.95      154.93     27.99 o 
  -4  -8  10      592.19      489.92     40.62 o 
  -3  -8  10     1897.22     1925.82    114.61 o 
  -2  -8  10      156.72      186.97     20.93 o 
  -1  -8  10      263.82      298.74     23.75 o 
   0  -8  10     1671.83     1865.07     49.95 o 
   1  -8  10       38.61       55.32     14.49 o 
   2  -8  10     1929.80     1853.46     49.05 o 
   3  -8  10     2165.82     2104.03     76.72 o 
   4  -8  10       44.80       48.66     14.18 o 
   5  -8  10     1709.84     1526.85    108.90 o 
   6  -8  10      352.42      377.22     38.91 o 
   7  -8  10      247.92      230.18     27.10 o 
   8  -8  10      985.29     1015.47     55.36 o 
   9  -8  10      292.48      299.65     50.30 o 
  10  -8  10      199.05      186.02     45.20 o 
  -6  -7  10      434.50      399.00     38.33 o 
  -5  -7  10       20.92       18.63     17.40 o 
  -4  -7  10     1575.65     1595.65     61.89 o 
  -3  -7  10      964.39     1026.64     48.10 o 
  -2  -7  10      354.45      389.03     25.32 o 
  -1  -7  10     2275.78     2318.34     56.20 o 
   0  -7  10      709.56      749.86     31.29 o 
   1  -7  10      892.37      893.20     37.59 o 
   2  -7  10     1416.87     1486.77     42.35 o 
   3  -7  10      886.38      917.48     33.90 o 
   4  -7  10     3000.32     3081.17     65.66 o 
   5  -7  10     1407.04     1514.93     53.54 o 
   6  -7  10        4.05        0.00     25.82 o 
   7  -7  10      858.34      912.46     70.07 o 
   8  -7  10      327.33      321.91     48.00 o 
   9  -7  10        5.24        0.00     27.36 o 
  10  -7  10      786.66      822.29     73.01 o 
  -7  -6  10      692.07      605.00     44.73 o 
  -6  -6  10       99.27       79.02     22.11 o 
  -5  -6  10      516.36      511.48     38.07 o 
  -4  -6  10     1314.44     1275.33     53.58 o 
  -3  -6  10        2.03        5.88     14.59 o 
  -2  -6  10     1733.59     1715.35     46.54 o 
  -1  -6  10     1580.86     1609.76     70.89 o 
   0  -6  10       72.50       81.19     18.78 o 
   1  -6  10     2570.18     2606.12     57.76 o 
   2  -6  10      794.80      872.93     32.28 o 
   3  -6  10      294.65      309.90     21.72 o 
   4  -6  10     1986.28     2157.57    102.88 o 
   5  -6  10      468.30      534.78     31.36 o 
   6  -6  10      587.34      600.13     34.59 o 
   7  -6  10     1760.64     1836.82     93.32 o 
   8  -6  10        0.95        0.00     22.43 o 
   9  -6  10      248.42      259.48     47.83 o 
  10  -6  10      749.32      772.73     71.05 o 
  -8  -5  10      969.33     1013.00     54.80 o 
  -7  -5  10      394.98      402.51     36.67 o 
  -6  -5  10      155.89      120.14     24.75 o 
  -5  -5  10     1474.72     1418.21     90.44 o 
  -4  -5  10      778.00      801.64     42.24 o 
  -3  -5  10      816.42      792.56     40.96 o 
  -2  -5  10     2546.49     2480.59    107.19 o 
  -1  -5  10      307.01      366.94     22.55 o 
   0  -5  10     1544.35     1526.13     41.17 o 
   1  -5  10     1227.76     1278.91     37.83 o 
   2  -5  10      219.64      164.90     17.03 o 
   3  -5  10     1643.27     1658.00     43.71 o 
   4  -5  10     1263.35     1344.07     39.46 o 
   5  -5  10       85.58       59.99     13.72 o 
   6  -5  10     2630.38     2468.90    105.57 o 
   7  -5  10      732.93      685.84     60.20 o 
   8  -5  10      148.53      141.66     38.04 o 
   9  -5  10      956.48      947.67     70.72 o 
  10  -5  10      227.77      321.19     53.54 o 
  -8  -4  10     1049.99     1123.91     99.02 o 
  -7  -4  10      125.16      170.36     68.59 o 
  -6  -4  10      654.20      633.61     51.47 o 
  -5  -4  10      485.97      483.26     35.23 o 
  -4  -4  10      310.40      303.41     29.52 o 
  -3  -4  10     4837.59     4582.75    107.06 o 
  -2  -4  10     1357.40     1246.78     55.07 o 
  -1  -4  10      670.70      667.42     32.12 o 
   0  -4  10     3567.88     3548.00     68.71 o 
   1  -4  10     1126.39     1086.04     54.60 o 
   2  -4  10     1062.44     1087.67     34.63 o 
   3  -4  10     1933.45     2086.64     49.59 o 
   4  -4  10      107.51       99.68     14.80 o 
   5  -4  10     1538.15     1566.94     54.43 o 
   6  -4  10     3160.48     3437.04     89.52 o 
   7  -4  10      211.29      215.34     41.57 o 
   8  -4  10     1390.10     1710.32     92.81 o 
   9  -4  10      818.20      924.06     74.02 o 
  10  -4  10        0.88        2.29     29.32 o 
  -9  -3  10      643.86      584.83     43.51 o 
  -8  -3  10      153.50      145.99     26.19 o 
  -7  -3  10      862.57      889.49     47.51 o 
  -6  -3  10     1026.13     1051.61     70.18 o 
  -5  -3  10       55.50       63.53     20.73 o 
  -4  -3  10     1008.51      952.06     44.45 o 
  -3  -3  10     1112.55     1122.87     83.97 o 
  -2  -3  10      281.05      248.52     30.12 o 
  -1  -3  10     3391.33     3319.81     65.17 o 
   0  -3  10     1947.47     2011.70     47.35 o 
   1  -3  10      132.82      149.77     15.89 o 
   2  -3  10     3633.49     3540.80     84.44 o 
   3  -3  10      835.40      786.16     29.31 o 
   4  -3  10      751.53      749.78     40.42 o 
   5  -3  10     3118.30     3357.86     91.89 o 
   6  -3  10      107.04      102.21     17.57 o 
   7  -3  10     2279.57     2354.85     71.39 o 
   8  -3  10     1622.29     1792.34     95.84 o 
   9  -3  10       32.24       39.11     33.23 o 
  10  -3  10      354.54      367.23     57.01 o 
  -9  -2  10     1129.61     1021.11     52.69 o 
  -8  -2  10      566.94      636.26     42.10 o 
  -7  -2  10     1037.63     1080.45     52.09 o 
  -6  -2  10      685.78      670.72     89.09 o 
  -5  -2  10      198.40      169.03     24.20 o 
  -4  -2  10     1669.73     1650.52    104.70 o 
  -3  -2  10      256.38      278.55     26.07 o 
  -2  -2  10     1800.53     2003.38     66.29 o 
  -1  -2  10     2251.84     2406.08     52.45 o 
   0  -2  10       26.53       30.07     11.11 o 
   1  -2  10     1947.80     1971.81     60.01 o 
   2  -2  10     2908.86     2972.21     60.63 o 
   3  -2  10       43.68       25.18     10.83 o 
   4  -2  10     2324.43     2105.83     64.84 o 
   5  -2  10     1091.51     1096.28     41.55 o 
   6  -2  10      624.76      595.52     45.12 o 
   7  -2  10     1647.77     1736.31     57.75 o 
   8  -2  10      228.05      290.30     46.71 o 
   9  -2  10      449.12      484.38     59.13 o 
 -10  -1  10      613.32      662.44     46.05 o 
  -9  -1  10      101.61      121.14     36.62 o 
  -8  -1  10      726.92      712.56     48.09 o 
  -7  -1  10     1195.02     1266.06     53.79 o 
  -6  -1  10       59.23       75.26     21.10 o 
  -5  -1  10     4158.43     4241.49    102.56 o 
  -4  -1  10      554.20      533.20     33.69 o 
  -3  -1  10       57.74      100.44     20.78 o 
  -2  -1  10     2576.02     2649.58     65.06 o 
  -1  -1  10      382.74      448.88     22.71 o 
   0  -1  10     2404.08     2346.66     64.59 o 
   1  -1  10     1736.87     1816.35     44.27 o 
   2  -1  10       11.36       17.77     10.18 o 
   3  -1  10     1992.17     2019.37     71.16 o 
   4  -1  10     2767.05     2631.73     74.21 o 
   5  -1  10       65.55       54.14     14.52 o 
   6  -1  10     1166.59     1048.01     38.23 o 
   7  -1  10      316.82      317.63     25.39 o 
   8  -1  10       59.04       62.79     17.33 o 
   9  -1  10     1068.43     1055.59     77.71 o 
 -10   0  10      494.49      542.53     41.05 o 
  -9   0  10      329.56      329.35     33.34 o 
  -8   0  10     1874.07     1901.58     66.73 o 
  -7   0  10      474.85      417.99     38.24 o 
  -6   0  10      565.09      623.56     42.77 o 
  -5   0  10     1825.27     1836.85     61.78 o 
  -4   0  10        8.66        8.00     14.63 o 
  -3   0  10     1651.28     1645.62     42.06 o 
  -2   0  10     2013.69     2113.55     48.99 o 
  -1   0  10      592.51      562.19     26.18 o 
   0   0  10     3663.93     3691.32     83.85 o 
   1   0  10      277.17      378.40     21.05 o 
   2   0  10      526.95      494.89     32.11 o 
   3   0  10     2623.66     2391.13     70.57 o 
   4   0  10      422.92      406.88     25.85 o 
   5   0  10      401.15      373.46     26.03 o 
   6   0  10     1177.07     1021.97     39.41 o 
   7   0  10       60.25       60.44     16.26 o 
   8   0  10      718.76      751.21     53.62 o 
   9   0  10      687.46      597.91     57.79 o 
 -10   1  10       53.01        0.00     27.13 o 
  -9   1  10     1204.79     1185.94     53.31 o 
  -8   1  10      698.18      702.52     42.45 o 
  -7   1  10       67.41       71.55     20.78 o 
  -6   1  10     3424.13     3472.13    137.04 o 
  -5   1  10      487.78      463.04     32.99 o 
  -4   1  10      471.75      500.74     78.44 o 
  -3   1  10     1477.72     1528.05     40.94 o 
  -2   1  10     1096.61     1193.72     35.45 o 
  -1   1  10     3728.67     3474.74     90.83 o 
   0   1  10     2309.13     2327.80     51.47 o 
   1   1  10        4.63       14.48     13.54 o 
   2   1  10     2460.21     2301.64     68.19 o 
   3   1  10     1617.46     1658.55     82.42 o 
   4   1  10       85.15       91.96     15.95 o 
   5   1  10     1149.43     1058.27     45.97 o 
   6   1  10      731.54      748.23     35.00 o 
   7   1  10      160.83      139.12     21.15 o 
   8   1  10      941.54      927.77     47.91 o 
 -10   2  10      584.64      459.09     58.18 o 
  -9   2  10     1033.91      988.64     49.75 o 
  -8   2  10       45.22       59.61     20.76 o 
  -7   2  10     1562.42     1652.78     60.28 o 
  -6   2  10     1424.09     1365.06    123.67 o 
  -5   2  10       14.56       47.13     17.83 o 
  -4   2  10     1699.62     1702.70     96.62 o 
  -3   2  10     1016.58      914.37     31.55 o 
  -2   2  10      197.65      160.32     16.86 o 
  -1   2  10     4646.62     4721.89     84.43 o 
   0   2  10      539.78      543.55     33.37 o 
   1   2  10     1810.99     1667.48     56.83 o 
   2   2  10     3047.68     2834.90     65.29 o 
   3   2  10        0.88        9.12     11.65 o 
   4   2  10      644.21      635.83     32.33 o 
   5   2  10     2186.84     2092.77     56.84 o 
   6   2  10        0.01        8.47     13.66 o 
   7   2  10      759.49      765.06     52.18 o 
 -10   3  10     1006.03     1013.74     75.97 o 
  -9   3  10      198.30      247.16     57.65 o 
  -8   3  10      650.36      667.70     35.23 o 
  -7   3  10     1404.34     1480.58     46.73 o 
  -6   3  10       30.38       51.95     14.53 o 
  -5   3  10     1203.83     1301.00     46.05 o 
  -4   3  10     2544.43     2582.10     58.88 o 
  -3   3  10        5.06       28.13     12.57 o 
  -2   3  10     3432.52     3269.99     65.83 o 
  -1   3  10     3156.08     3153.43     82.41 o 
   0   3  10        6.24       10.03     15.05 o 
   1   3  10     2315.38     2104.99     54.77 o 
   2   3  10      414.71      379.08     26.04 o 
   3   3  10     1855.68     1821.46     51.96 o 
   4   3  10     1222.59     1197.81     45.19 o 
   5   3  10      525.26      571.04     33.09 o 
   6   3  10      559.17      577.91     39.49 o 
   7   3  10      594.01      557.17     39.70 o 
 -10   4  10      301.63      256.84     33.05 o 
  -9   4  10      113.96       69.21     22.55 o 
  -8   4  10     1804.90     1894.75     67.25 o 
  -7   4  10      535.37      627.80     34.50 o 
  -6   4  10      518.77      532.29     28.73 o 
  -5   4  10     1946.06     2195.24     54.62 o 
  -4   4  10      539.04      526.37     26.99 o 
  -3   4  10     2314.10     2510.69     48.42 o 
  -2   4  10     2762.95     2795.06     60.45 o 
  -1   4  10      251.41      249.32     34.04 o 
   0   4  10     2207.24     2192.53     87.98 o 
   1   4  10     2585.37     2612.94     63.49 o 
   2   4  10       75.28       79.49     17.41 o 
   3   4  10     1061.49      989.64     39.24 o 
   4   4  10     1013.32      948.68     39.58 o 
   5   4  10      110.55      127.19     39.04 o 
   6   4  10      872.52      880.19     41.78 o 
 -10   5  10       20.54       37.94     49.51 o 
  -9   5  10      713.22      643.54     42.86 o 
  -8   5  10      685.73      701.49     49.51 o 
  -7   5  10      179.72      182.87     21.54 o 
  -6   5  10     1967.45     2098.83     78.07 o 
  -5   5  10     1490.75     1812.02     66.77 o 
  -4   5  10      389.58      415.21     24.37 o 
  -3   5  10     1374.82     1331.30     34.32 o 
  -2   5  10      129.88       64.24     18.71 o 
  -1   5  10      900.82      948.51     39.56 o 
   0   5  10     2505.71     2404.75     60.48 o 
   1   5  10      422.69      389.23     47.26 o 
   2   5  10      645.27      564.99     38.19 o 
   3   5  10     1286.53     1328.41     46.42 o 
   4   5  10      106.83      144.92     33.53 o 
   5   5  10      540.76      481.11     41.49 o 
 -10   6  10      140.22       87.14     25.10 o 
  -9   6  10      720.67      685.30     59.13 o 
  -8   6  10        1.82        3.11     17.05 o 
  -7   6  10      950.33      874.06     44.94 o 
  -6   6  10     2404.55     2450.23     60.31 o 
  -5   6  10        1.44        0.06     13.23 o 
  -4   6  10     1388.18     1418.44     32.48 o 
  -3   6  10      869.91      855.90     57.08 o 
  -2   6  10       64.16       64.76     15.11 o 
  -1   6  10      825.43      747.88     40.30 o 
   0   6  10      482.45      441.32     28.75 o 
   1   6  10      157.95      153.44     22.43 o 
   2   6  10     1353.67     1338.63     47.12 o 
   3   6  10      486.88      521.21     33.78 o 
   4   6  10       84.67       42.82     17.65 o 
 -10   7  10      586.99      477.08     50.74 o 
  -9   7  10      166.34      194.76     30.10 o 
  -8   7  10       81.55      101.19     23.82 o 
  -7   7  10     1670.24     1735.41     62.68 o 
  -6   7  10      200.39      258.71     29.71 o 
  -5   7  10      873.98      752.08     32.69 o 
  -4   7  10     1570.90     1569.93     58.22 o 
  -3   7  10      144.88      139.44     16.92 o 
  -2   7  10     1145.19     1192.73     44.90 o 
  -1   7  10     1232.83     1302.36     73.54 o 
   0   7  10       44.79       19.06     13.90 o 
   1   7  10      694.05      668.45     37.21 o 
   2   7  10      696.35      690.89     37.50 o 
   3   7  10       22.69       15.39     16.32 o 
  -9   8  10       53.57       39.15     23.49 o 
  -8   8  10      358.58      311.72     59.81 o 
  -7   8  10      796.42      747.27     43.55 o 
  -6   8  10      111.36       67.34     21.09 o 
  -5   8  10      966.63      993.47    128.14 o 
  -4   8  10      555.00      641.38     28.18 o 
  -3   8  10      361.13      354.37     23.26 o 
  -2   8  10     1324.46     1417.61     41.11 o 
  -1   8  10      334.11      344.25     25.78 o 
   0   8  10      278.74      278.75     23.55 o 
   1   8  10      878.87      922.90     37.39 o 
  -8   9  10      599.53      485.48     39.51 o 
  -7   9  10        1.00       11.00     36.14 o 
  -4   9  10        7.83       16.92     12.81 o 
  -3   9  10      827.66      803.89     33.17 o 
  -2   9  10      468.91      521.52     28.94 o 
  -1   9  10       36.62       46.68     15.76 o 
   0   9  10      690.15      705.80     54.22 o 
  -4  10  10      394.72      416.53     26.70 o 
   2 -12  11      182.85      210.43     31.49 o 
   3 -12  11      533.88      545.52     42.32 o 
   4 -12  11       23.77       37.55     22.31 o 
   5 -12  11      326.81      301.12     36.15 o 
   6 -12  11      273.54      233.85     32.74 o 
   0 -11  11      440.55      474.24     50.27 o 
   1 -11  11       37.33       41.80     17.03 o 
   2 -11  11      840.63      842.13     38.34 o 
   3 -11  11      285.34      302.88     33.65 o 
   4 -11  11       96.73       82.14     23.83 o 
   5 -11  11      641.85      659.95     44.06 o 
   6 -11  11       61.62       47.50     21.63 o 
   7 -11  11      194.99      180.62     38.55 o 
   8 -11  11      695.67      737.47     69.51 o 
  -2 -10  11      344.84      388.95     71.67 o 
  -1 -10  11     1015.48     1013.35     41.22 o 
   0 -10  11      142.78      143.08     22.85 o 
   1 -10  11      850.22      871.59     46.78 o 
   2 -10  11      842.08      831.39     52.37 o 
   3 -10  11       21.11       11.43     19.89 o 
   4 -10  11      592.39      565.95     57.37 o 
   5 -10  11      332.59      396.37     46.41 o 
   6 -10  11      153.55      155.36     26.82 o 
   7 -10  11      653.95      585.56     42.72 o 
   8 -10  11      379.61      347.10     36.81 o 
  -3  -9  11      216.90      253.71     32.81 o 
  -2  -9  11     1269.98     1401.51     63.81 o 
  -1  -9  11      425.37      462.02     29.17 o 
   0  -9  11      260.47      264.39     24.17 o 
   1  -9  11     2307.99     2475.41     61.77 o 
   2  -9  11      179.79      198.65     21.63 o 
   3  -9  11      531.31      479.87     45.53 o 
   4  -9  11      833.18      791.98     44.54 o 
   5  -9  11        2.38        0.00     17.78 o 
   6  -9  11      865.73      854.77     46.58 o 
   7  -9  11      651.88      675.23     63.53 o 
   8  -9  11        7.10        3.56     20.59 o 
   9  -9  11      522.67      425.13     58.63 o 
  -5  -8  11      563.68      465.15     41.26 o 
  -4  -8  11        0.91        0.00     17.24 o 
  -3  -8  11     1480.98     1553.76     62.48 o 
  -2  -8  11      682.69      754.90    118.19 o 
  -1  -8  11        0.31        5.09     13.49 o 
   0  -8  11     1685.96     1774.69     49.85 o 
   1  -8  11      440.12      431.69     26.71 o 
   2  -8  11      476.18      577.83     29.57 o 
   3  -8  11     2295.34     2324.39     58.11 o 
   4  -8  11      441.61      385.64     43.78 o 
   5  -8  11      452.91      413.62     33.18 o 
   6  -8  11      823.74      895.72     45.90 o 
   7  -8  11       82.30      106.87     24.74 o 
   8  -8  11      433.62      387.20     53.60 o 
   9  -8  11      771.74      756.95     70.88 o 
  -5  -7  11      169.22      109.99     25.10 o 
  -4  -7  11      529.82      578.55     41.89 o 
  -3  -7  11     1705.35     1636.35     62.90 o 
  -2  -7  11      125.62      134.82     23.58 o 
  -1  -7  11      669.97      703.27     32.50 o 
   0  -7  11      785.78      765.74     91.56 o 
   1  -7  11       39.84       28.10     12.97 o 
   2  -7  11      751.28      775.87     40.20 o 
   3  -7  11     2383.86     2365.26     79.48 o 
   4  -7  11      332.45      341.17     24.15 o 
   5  -7  11     1225.45     1241.80     50.31 o 
   6  -7  11      472.91      491.37     35.76 o 
   7  -7  11      223.57      175.73     40.28 o 
   8  -7  11     1184.09     1183.65     77.93 o 
   9  -7  11      209.18      218.52     47.22 o 
  -6  -6  11      555.26      538.76     41.72 o 
  -5  -6  11       73.55       46.13     21.76 o 
  -4  -6  11     1087.06     1009.54     51.95 o 
  -3  -6  11      248.96      279.36     31.19 o 
  -2  -6  11      645.89      639.50     38.83 o 
  -1  -6  11     2016.75     1874.88     49.48 o 
   0  -6  11      144.21      112.07     17.20 o 
   1  -6  11      390.02      394.88     24.38 o 
   2  -6  11     1632.83     1731.87     47.02 o 
   3  -6  11      356.77      402.65     24.98 o 
   4  -6  11     1147.65     1270.66     40.70 o 
   5  -6  11     1196.42     1288.33     41.81 o 
   6  -6  11        0.34        5.15     24.39 o 
   7  -6  11     1605.67     1768.17     94.38 o 
   8  -6  11      538.25      520.80     60.14 o 
   9  -6  11       25.59       32.06     34.02 o 
  10  -6  11      629.63      622.90     68.48 o 
  -7  -5  11     1019.64     1144.82    125.85 o 
  -6  -5  11       41.53       29.60     19.93 o 
  -5  -5  11      503.38      459.98     37.07 o 
  -4  -5  11      890.62      866.32     44.61 o 
  -3  -5  11       12.46       12.18     16.26 o 
  -2  -5  11     1682.08     1656.43     63.50 o 
  -1  -5  11      287.58      281.51     21.44 o 
   0  -5  11      792.84      792.01     31.20 o 
   1  -5  11      774.79      803.68     31.69 o 
   2  -5  11     2003.43     1947.17     80.27 o 
   3  -5  11      480.21      508.90     26.72 o 
   4  -5  11     1704.57     1647.96     45.62 o 
   5  -5  11      223.37      246.09     27.21 o 
   6  -5  11     1131.80     1230.31     76.25 o 
   7  -5  11     1582.65     1774.55     95.33 o 
   8  -5  11       14.74       23.05     29.65 o 
   9  -5  11      502.18      528.63     63.11 o 
  -8  -4  11      751.40      655.66     46.90 o 
  -7  -4  11      683.44      841.03     56.79 o 
  -6  -4  11      247.37      238.16     29.71 o 
  -5  -4  11     1129.08     1048.54     62.83 o 
  -4  -4  11      381.48      403.19     39.86 o 
  -3  -4  11      923.85     1017.78     46.47 o 
  -2  -4  11     2302.46     2418.75     55.84 o 
  -1  -4  11      124.17      137.75     16.81 o 
   0  -4  11     1557.98     1553.39     43.16 o 
   1  -4  11     1132.19     1144.26     36.97 o 
   2  -4  11        8.48        0.79     11.01 o 
   3  -4  11     1794.19     1789.10     46.72 o 
   4  -4  11     1057.52     1092.47     36.51 o 
   5  -4  11      102.75      111.45     21.05 o 
   6  -4  11     2465.31     2356.62     73.47 o 
   7  -4  11      350.81      412.55     52.48 o 
   8  -4  11      236.00      247.39     45.20 o 
   9  -4  11      860.69      892.79     75.81 o 
  -8  -3  11      867.07      805.74    124.03 o 
  -7  -3  11       29.40       58.13     34.41 o 
  -6  -3  11      891.77      908.18     49.88 o 
  -5  -3  11      508.70      532.67     37.68 o 
  -4  -3  11      503.48      608.65     41.62 o 
  -3  -3  11     4185.00     4243.03    103.37 o 
  -2  -3  11      914.82      890.15     32.54 o 
  -1  -3  11      845.13      815.26     39.30 o 
   0  -3  11     3073.38     3124.83     64.74 o 
   1  -3  11       22.85       10.13     12.69 o 
   2  -3  11     1353.28     1345.17     41.42 o 
   3  -3  11     1555.34     1550.46     42.84 o 
   4  -3  11       28.50       29.54     19.19 o 
   5  -3  11     1377.80     1336.74     53.21 o 
   6  -3  11     1179.23     1258.38     46.97 o 
   7  -3  11        0.30        0.00     18.91 o 
   8  -3  11     1189.32     1343.43     86.21 o 
   9  -3  11      515.50      452.99     61.15 o 
  -9  -2  11     1509.57     1766.42     70.06 o 
  -8  -2  11        6.42        0.00     15.88 o 
  -7  -2  11      467.67      447.13     36.89 o 
  -6  -2  11     1522.29     1428.16     57.23 o 
  -5  -2  11       35.73       13.64     34.07 o 
  -4  -2  11      973.59     1009.36     45.91 o 
  -3  -2  11      645.09      619.39     37.07 o 
  -2  -2  11      474.70      459.02     24.73 o 
  -1  -2  11     3590.92     3527.93     70.49 o 
   0  -2  11      889.43      930.29     32.83 o 
   1  -2  11     1696.96     1753.68     45.51 o 
   2  -2  11     2370.49     2358.71     66.65 o 
   3  -2  11      295.15      238.04     26.09 o 
   4  -2  11      391.27      390.34     31.69 o 
   5  -2  11      910.61      828.31    142.47 o 
   6  -2  11      130.30      115.65     20.32 o 
   7  -2  11      513.78      521.42     31.24 o 
   8  -2  11     1238.52     1182.92     78.77 o 
   9  -2  11       47.72       56.56     37.60 o 
  -9  -1  11      496.98      538.03     55.05 o 
  -8  -1  11      246.21      282.07     32.37 o 
  -7  -1  11     1439.02     1319.37     55.78 o 
  -6  -1  11      504.91      455.92     35.95 o 
  -5  -1  11      682.61      736.77     42.29 o 
  -4  -1  11     1336.24     1256.89     70.72 o 
  -3  -1  11      515.49      424.90     31.54 o 
  -2  -1  11     1215.45     1157.70     65.34 o 
  -1  -1  11     1996.17     1914.32     57.52 o 
   0  -1  11      215.63      194.25     18.22 o 
   1  -1  11     3338.23     3276.42     66.45 o 
   2  -1  11     1290.94     1390.33     51.86 o 
   3  -1  11       19.06       13.18     13.63 o 
   4  -1  11     1799.16     1624.88     58.49 o 
   5  -1  11      411.34      379.15     34.93 o 
   6  -1  11       18.10        0.00     13.74 o 
   7  -1  11      859.44      785.31     37.13 o 
   8  -1  11      155.03      119.57     21.09 o 
  -9   0  11       32.36       38.86     21.68 o 
  -8   0  11      931.30      940.03    190.16 o 
  -7   0  11      976.62      896.35     47.37 o 
  -6   0  11       66.70       52.53     20.95 o 
  -5   0  11     1451.08     1332.51     54.18 o 
  -4   0  11     1266.08     1272.70     51.88 o 
  -3   0  11       81.84       55.29     17.64 o 
  -2   0  11     1524.19     1577.05     49.98 o 
  -1   0  11     1129.18     1172.39     48.19 o 
   0   0  11     2261.66     2230.98     51.97 o 
   1   0  11     2350.78     2354.34     69.88 o 
   2   0  11      123.62      125.86     20.65 o 
   3   0  11     1671.85     1696.40     59.64 o 
   4   0  11     2082.66     2013.23     55.50 o 
   5   0  11       58.66       53.32     19.40 o 
   6   0  11      507.59      442.40     29.82 o 
   7   0  11      554.67      525.01     32.21 o 
   8   0  11       45.55       68.28     18.58 o 
 -10   1  11       65.92       55.33     34.02 o 
  -9   1  11      369.79      426.12     38.09 o 
  -8   1  11     1563.05     1582.50     71.36 o 
  -7   1  11      135.32       97.33     24.56 o 
  -6   1  11     1174.48     1092.01     69.07 o 
  -5   1  11     1016.82      999.02     47.06 o 
  -4   1  11       57.58       52.78     20.50 o 
  -3   1  11     2272.61     2336.17     76.81 o 
  -2   1  11     2070.32     2220.49     71.26 o 
  -1   1  11       22.11        2.44     11.33 o 
   0   1  11     2189.48     2139.36     65.25 o 
   1   1  11     1397.45     1305.71     50.72 o 
   2   1  11      336.96      292.18     28.51 o 
   3   1  11     2438.17     2276.68     64.99 o 
   4   1  11      336.84      288.33     24.98 o 
   5   1  11      527.05      504.28     31.26 o 
   6   1  11     1095.78      967.90     40.76 o 
   7   1  11       40.31       13.79     16.12 o 
 -10   2  11       79.92      108.54     39.39 o 
  -9   2  11      987.81      968.57     51.27 o 
  -8   2  11      501.81      581.68     40.75 o 
  -7   2  11      847.96      843.19     46.28 o 
  -6   2  11     2362.28     2577.20     78.74 o 
  -5   2  11      615.49      584.78     86.38 o 
  -4   2  11     1699.52     1760.56     60.85 o 
  -3   2  11     2164.87     2193.66     52.65 o 
  -2   2  11      716.33      710.98     30.50 o 
  -1   2  11     2695.15     2644.55     59.02 o 
   0   2  11     1723.75     1644.55     62.02 o 
   1   2  11        0.66        1.49     12.97 o 
   2   2  11     2130.67     1967.31     54.65 o 
   3   2  11     1065.63      978.21     38.95 o 
   4   2  11        0.88        3.50     15.14 o 
   5   2  11     1820.53     1959.25    103.50 o 
   6   2  11      314.91      292.39     27.47 o 
   7   2  11      137.69      165.53     23.94 o 
 -10   3  11      420.81      364.15     56.73 o 
  -9   3  11      557.49      591.96     63.22 o 
  -8   3  11       32.62       18.11     20.72 o 
  -7   3  11     1666.24     1699.91     63.92 o 
  -6   3  11      877.97     1032.50     86.49 o 
  -5   3  11      591.93      606.99     87.70 o 
  -4   3  11     3206.35     3435.10     89.65 o 
  -3   3  11      616.64      623.18     28.72 o 
  -2   3  11      856.67     1037.36     41.42 o 
  -1   3  11     2071.86     2101.34     67.34 o 
   0   3  11      522.74      467.86     34.23 o 
   1   3  11      498.89      437.60     46.19 o 
   2   3  11     2226.23     2055.99     56.51 o 
   3   3  11        1.53        7.37     12.77 o 
   4   3  11      739.39      732.74     62.46 o 
   5   3  11     1234.85     1320.07     48.35 o 
   6   3  11        0.10        3.87     16.32 o 
 -10   4  11      605.94      543.75     47.92 o 
  -9   4  11       62.72       52.77     37.79 o 
  -8   4  11      769.83      754.40     45.61 o 
  -7   4  11     1204.15     1301.46     45.17 o 
  -6   4  11       31.00       24.45     15.20 o 
  -5   4  11     1729.00     1676.30    105.74 o 
  -4   4  11     1102.18     1101.99     42.61 o 
  -3   4  11       42.16       55.83     14.93 o 
  -2   4  11     1798.94     1757.67     61.61 o 
  -1   4  11     1238.39     1137.05     49.58 o 
   0   4  11        5.61        2.80     12.34 o 
   1   4  11      929.85      851.31     36.53 o 
   2   4  11      205.94      165.79     21.63 o 
   3   4  11      122.66       93.30     17.97 o 
   4   4  11     1604.52     1669.79     56.04 o 
   5   4  11      189.05      199.22     25.89 o 
 -10   5  11      281.65      243.57     64.14 o 
  -9   5  11      145.22      105.76     26.50 o 
  -8   5  11     1111.82     1003.66     76.65 o 
  -7   5  11      234.82      217.67     25.39 o 
  -6   5  11     1101.92     1137.49     41.49 o 
  -5   5  11     1272.16     1298.03     42.63 o 
  -4   5  11       32.93       44.76     14.94 o 
  -3   5  11      966.53      914.95     45.15 o 
  -2   5  11     1490.04     1487.38     56.17 o 
  -1   5  11        2.70        1.38     12.83 o 
   0   5  11      776.99      701.28     59.49 o 
   1   5  11     1551.88     1543.52     50.46 o 
   2   5  11        0.20        0.80     13.18 o 
   3   5  11      754.85      769.98     39.54 o 
   4   5  11      306.82      277.50     28.63 o 
  -9   6  11      594.07      539.91     75.14 o 
  -8   6  11      570.71      553.08     40.21 o 
  -7   6  11       90.41       62.70     21.67 o 
  -6   6  11     1490.11     1569.38     56.06 o 
  -5   6  11      417.70      432.29     32.46 o 
  -4   6  11      184.30      147.75     37.04 o 
  -3   6  11     1121.20     1122.47     41.22 o 
  -2   6  11      355.16      353.72     31.10 o 
  -1   6  11      732.87      806.43     64.38 o 
   0   6  11     1323.03     1324.72     63.22 o 
   1   6  11       78.11       45.74     21.74 o 
   2   6  11      478.00      502.55     33.84 o 
   3   6  11      726.16      720.68     40.10 o 
  -9   7  11      534.86      512.85     41.97 o 
  -8   7  11      147.39      121.77     51.36 o 
  -7   7  11      953.50      965.59    130.72 o 
  -6   7  11      617.47      632.45     33.04 o 
  -5   7  11        4.89        0.00     16.56 o 
  -4   7  11      661.36      620.73     33.49 o 
  -3   7  11      736.87      785.01     31.73 o 
  -2   7  11       24.28       20.11     15.21 o 
  -1   7  11     1126.71     1239.88     45.91 o 
   0   7  11      338.74      324.23     28.57 o 
   1   7  11      177.54      189.36     31.88 o 
   2   7  11      773.10      800.19     52.29 o 
  -8   8  11       75.30       63.78     25.17 o 
  -7   8  11     1183.47     1261.26     57.50 o 
  -6   8  11      109.68       87.22     34.80 o 
  -5   8  11      317.27      280.83     32.72 o 
  -4   8  11      935.39      916.30     40.16 o 
  -3   8  11        3.15        0.00     12.47 o 
  -2   8  11      455.10      471.17     28.16 o 
  -1   8  11      720.58      745.46     34.20 o 
   0   8  11        1.62        1.26     14.13 o 
  -5   9  11      832.86      982.13     73.01 o 
  -4   9  11      236.52      234.36     22.56 o 
  -3   9  11      210.38      209.33     22.14 o 
   1 -11  12      160.29      183.78     32.62 o 
   2 -11  12      302.78      333.78     28.23 o 
   3 -11  12      685.96      796.10     48.63 o 
   4 -11  12       49.24       25.43     30.85 o 
   5 -11  12      247.18      249.46     33.96 o 
   6 -11  12      343.78      344.94     55.72 o 
  -1 -10  12      727.03      711.02     51.67 o 
   0 -10  12      348.77      338.98     30.54 o 
   1 -10  12       59.35       56.42     17.54 o 
   2 -10  12     1336.36     1439.17     59.23 o 
   3 -10  12      282.06      269.77     31.95 o 
   4 -10  12      116.82       86.90     29.62 o 
   5 -10  12      672.34      659.24     47.86 o 
   6 -10  12       72.78       78.69     29.93 o 
   7 -10  12      291.52      248.40     33.94 o 
  -3  -9  12       80.71       76.25     40.42 o 
  -2  -9  12      456.66      372.04     51.75 o 
  -1  -9  12      778.09      783.78     57.37 o 
   0  -9  12       23.45        5.91     14.52 o 
   1  -9  12      902.03      915.05     38.65 o 
   2  -9  12      982.12     1021.11     40.18 o 
   3  -9  12       19.20       28.39     15.16 o 
   4  -9  12      708.07      620.29     41.19 o 
   5  -9  12      519.48      535.56     64.31 o 
   6  -9  12      237.33      226.12     33.32 o 
   7  -9  12      934.60      845.37     49.25 o 
   8  -9  12      283.45      324.04     53.54 o 
  -4  -8  12      229.08      283.14     35.97 o 
  -3  -8  12      246.83      211.69     30.67 o 
  -2  -8  12      735.90      723.59     45.47 o 
  -1  -8  12      230.45      244.61     23.81 o 
   0  -8  12      256.73      280.73     24.60 o 
   1  -8  12     1483.67     1519.47     71.29 o 
   2  -8  12      136.97      122.41     28.27 o 
   3  -8  12     1047.41     1058.72     39.85 o 
   4  -8  12     1340.40     1398.42     57.00 o 
   5  -8  12        1.26        0.00     17.32 o 
   6  -8  12      981.27      990.74     70.27 o 
   7  -8  12      666.63      700.22     65.29 o 
   8  -8  12        9.17       23.50     33.90 o 
  -5  -7  12      453.05      373.17     39.10 o 
  -4  -7  12       37.58       45.91     22.21 o 
  -3  -7  12      910.75      849.41     77.01 o 
  -2  -7  12      569.93      627.42     44.53 o 
  -1  -7  12        8.35        2.78     13.99 o 
   0  -7  12      387.65      273.73     23.78 o 
   1  -7  12      293.35      309.10     24.06 o 
   2  -7  12      267.14      260.26     22.95 o 
   3  -7  12     2723.69     2759.33    105.30 o 
   4  -7  12      292.96      283.40     24.20 o 
   5  -7  12      645.83      712.48     41.92 o 
   6  -7  12     1116.76     1202.39     77.65 o 
   7  -7  12        5.49       16.56     29.15 o 
   8  -7  12      613.24      585.03     63.39 o 
   9  -7  12      661.39      675.38     71.33 o 
  -6  -6  12      686.83      617.42     46.31 o 
  -5  -6  12      150.39      113.57     24.63 o 
  -4  -6  12      621.33      640.67     43.45 o 
  -3  -6  12      686.78      653.93     76.79 o 
  -2  -6  12       93.48      110.82     37.60 o 
  -1  -6  12      894.28      917.28     35.31 o 
   0  -6  12      757.13      736.56     31.97 o 
   1  -6  12       70.95       86.18     16.00 o 
   2  -6  12     1443.67     1466.25     46.72 o 
   3  -6  12     1039.70     1049.97     38.41 o 
   4  -6  12       85.06       61.44     15.00 o 
   5  -6  12     1373.75     1375.41     44.56 o 
   6  -6  12      261.47      233.74     44.09 o 
   7  -6  12      349.96      333.61     51.64 o 
   8  -6  12     1023.05     1052.74     76.70 o 
   9  -6  12       88.28       49.68     38.32 o 
  -6  -5  12      756.34      794.93     49.24 o 
  -5  -5  12       49.13       45.33     19.57 o 
  -4  -5  12     1067.40     1096.67     51.66 o 
  -3  -5  12      306.02      273.59     30.84 o 
  -2  -5  12      872.38      896.81     45.29 o 
  -1  -5  12     2339.37     2303.00     57.04 o 
   0  -5  12       12.85        0.00     12.88 o 
   1  -5  12      297.25      270.04     22.51 o 
   2  -5  12     3154.20     3175.67     68.82 o 
   3  -5  12      176.19      164.32     19.38 o 
   4  -5  12      772.00      730.84     42.33 o 
   5  -5  12     1041.95     1215.06     51.88 o 
   6  -5  12       55.90       18.13     27.81 o 
   7  -5  12      702.91      705.14     66.13 o 
   8  -5  12      670.88      510.40     61.60 o 
   9  -5  12       64.49       96.17     36.92 o 
  -7  -4  12     1063.52     1205.29     70.44 o 
  -6  -4  12      101.08      107.85     24.72 o 
  -5  -4  12      496.10      509.11     39.16 o 
  -4  -4  12      934.93      870.64     56.00 o 
  -3  -4  12        0.56        0.00     17.34 o 
  -2  -4  12     1557.22     1609.27     69.88 o 
  -1  -4  12      313.30      318.29     38.77 o 
   0  -4  12      900.50      884.57     34.21 o 
   1  -4  12     2473.24     2447.84     57.98 o 
   2  -4  12      339.14      348.57     23.90 o 
   3  -4  12      192.36      165.14     29.15 o 
   4  -4  12     1587.67     1606.60     70.58 o 
   5  -4  12      567.13      582.28     38.76 o 
   6  -4  12      606.18      560.34     61.57 o 
   7  -4  12      973.96     1114.28     78.16 o 
   8  -4  12       95.59       59.36     34.91 o 
   9  -4  12      387.10      361.52     57.01 o 
  -8  -3  12      748.56      716.52     47.88 o 
  -7  -3  12      422.25      449.99     93.82 o 
  -6  -3  12      138.49      143.81     32.98 o 
  -5  -3  12     1208.77     1171.77     53.13 o 
  -4  -3  12      235.07      223.06     28.54 o 
  -3  -3  12     1338.12     1381.57    123.17 o 
  -2  -3  12     2389.76     2582.36     76.53 o 
  -1  -3  12       33.64       50.86     14.32 o 
   0  -3  12     1336.84     1323.49     41.05 o 
   1  -3  12      661.55      659.14     30.06 o 
   2  -3  12      135.92      133.31     17.67 o 
   3  -3  12     1779.22     1701.55    172.23 o 
   4  -3  12     1078.79     1041.20     47.71 o 
   5  -3  12       36.64       30.35     17.80 o 
   6  -3  12     1440.98     1397.45     47.71 o 
   7  -3  12      641.48      598.81     44.62 o 
   8  -3  12      106.47       53.99     35.64 o 
  -8  -2  12      329.19      274.30     34.35 o 
  -7  -2  12       35.99       43.02     20.92 o 
  -6  -2  12     1101.20     1142.68     53.57 o 
  -5  -2  12      901.96      920.02     83.81 o 
  -4  -2  12       71.20       34.96     19.11 o 
  -3  -2  12     2589.52     2543.51     83.36 o 
  -2  -2  12      894.68      893.01     34.11 o 
  -1  -2  12      678.64      658.02     29.63 o 
   0  -2  12     2231.25     2228.38     54.04 o 
   1  -2  12       59.76       52.67     14.58 o 
   2  -2  12     1977.93     2044.04     65.37 o 
   3  -2  12     1750.12     1675.62     59.95 o 
   4  -2  12      106.90       97.02     21.75 o 
   5  -2  12     1254.05     1329.15     54.97 o 
   6  -2  12     1104.99     1057.65     48.59 o 
   7  -2  12       27.31       13.87     16.09 o 
   8  -2  12      599.47      575.91     65.85 o 
  -8  -1  12        3.57        6.00     18.71 o 
  -7  -1  12      824.89      798.37     47.82 o 
  -6  -1  12     1310.97     1388.66    112.90 o 
  -5  -1  12       29.72       20.18     37.12 o 
  -4  -1  12      945.08     1023.01     87.89 o 
  -3  -1  12     1795.39     1657.78     60.05 o 
  -2  -1  12        4.63        9.10     12.40 o 
  -1  -1  12     1443.13     1346.56     40.73 o 
   0  -1  12     1415.11     1469.01     42.55 o 
   1  -1  12      470.29      533.49     50.52 o 
   2  -1  12     3254.91     3216.51     86.98 o 
   3  -1  12      549.16      468.63     35.32 o 
   4  -1  12      371.61      328.62     31.79 o 
   5  -1  12     1628.05     1497.43     90.32 o 
   6  -1  12        9.04        3.75     19.74 o 
   7  -1  12      652.04      622.61     35.78 o 
   8  -1  12      460.66      345.05     38.38 o 
  -9   0  12       89.27       53.55     23.96 o 
  -8   0  12      220.56      235.19     32.74 o 
  -7   0  12     1456.00     1504.69     95.22 o 
  -6   0  12       44.80       50.44     21.40 o 
  -5   0  12      748.00      708.84     43.24 o 
  -4   0  12     3020.42     2899.01     94.46 o 
  -3   0  12      687.04      680.43     40.13 o 
  -2   0  12     1303.44     1257.02     52.55 o 
  -1   0  12     1044.75      968.05     35.03 o 
   0   0  12      331.79      349.71     23.16 o 
   1   0  12     1785.13     1849.40    116.87 o 
   2   0  12     1613.80     1606.24     58.76 o 
   3   0  12       58.40       59.28     34.63 o 
   4   0  12     1794.21     1752.81     80.27 o 
   5   0  12      538.74      471.50     31.17 o 
   6   0  12      172.49      146.26     22.06 o 
   7   0  12      591.97      548.41     42.20 o 
  -9   1  12        1.88       20.54     21.00 o 
  -8   1  12      787.59      756.81     47.32 o 
  -7   1  12     1167.98     1270.00     93.12 o 
  -6   1  12      527.24      519.50     69.60 o 
  -5   1  12     1212.33     1287.62     91.64 o 
  -4   1  12      660.03      757.29     43.62 o 
  -3   1  12     1143.90     1262.13     80.20 o 
  -2   1  12     2909.96     3094.87     66.82 o 
  -1   1  12      723.18      654.13     29.55 o 
   0   1  12      226.46      215.20     25.40 o 
   1   1  12     2200.93     2175.91     69.54 o 
   2   1  12      230.92      209.50     27.18 o 
   3   1  12      664.20      656.68     34.75 o 
   4   1  12     1448.73     1352.30     81.70 o 
   5   1  12       35.76       32.25     16.24 o 
   6   1  12      642.68      649.80     37.26 o 
   7   1  12      374.84      389.66     32.43 o 
  -9   2  12      389.44      323.17     36.81 o 
  -8   2  12     1212.49     1283.99     59.60 o 
  -7   2  12       30.82       51.80     33.46 o 
  -6   2  12      996.76     1056.86     51.17 o 
  -5   2  12      951.34     1047.42     61.62 o 
  -4   2  12       44.75       49.17     20.62 o 
  -3   2  12     2573.66     2794.30     81.08 o 
  -2   2  12     1660.38     1740.91     88.99 o 
  -1   2  12      108.97      125.00     23.50 o 
   0   2  12     1328.88     1358.96     59.11 o 
   1   2  12     1263.15     1208.12     51.89 o 
   2   2  12       73.00       88.73     17.65 o 
   3   2  12     1137.01     1091.58     41.90 o 
   4   2  12      465.54      445.33     31.61 o 
   5   2  12      561.50      556.29     34.85 o 
   6   2  12      821.18      843.08     48.03 o 
  -9   3  12      706.60      573.67     65.12 o 
  -8   3  12      303.32      292.20     34.23 o 
  -7   3  12      511.07      516.65     71.58 o 
  -6   3  12     1397.24     1423.26    129.99 o 
  -5   3  12       63.83       58.43     22.37 o 
  -4   3  12      695.44      730.77     42.23 o 
  -3   3  12     2217.25     2440.55    129.77 o 
  -2   3  12        2.17        0.00     15.69 o 
  -1   3  12      921.96      945.32     45.35 o 
   0   3  12     1557.26     1423.36     56.28 o 
   1   3  12        0.57       11.79     12.64 o 
   2   3  12     1388.42     1518.56     50.26 o 
   3   3  12      916.64      954.00     69.29 o 
   4   3  12        3.80        1.44     14.16 o 
   5   3  12      991.09     1092.15     45.88 o 
  -9   4  12      362.98      269.38     52.31 o 
  -8   4  12       76.74       43.02     31.72 o 
  -7   4  12      949.81      886.02     48.42 o 
  -6   4  12      363.77      395.99     35.47 o 
  -5   4  12      220.83      195.70     27.01 o 
  -4   4  12     1274.57     1277.24     53.04 o 
  -3   4  12      727.75      657.80     39.79 o 
  -2   4  12      660.01      779.46     43.59 o 
  -1   4  12     1410.72     1330.79     55.20 o 
   0   4  12      100.29       61.60     16.58 o 
   1   4  12     1018.72     1020.75     41.03 o 
   2   4  12      356.14      265.55     28.30 o 
   3   4  12       97.21       58.25     18.30 o 
   4   4  12      962.27     1104.41     46.21 o 
  -9   5  12       13.25        0.00     20.50 o 
  -8   5  12      476.45      407.71     76.59 o 
  -7   5  12      736.93      706.64     36.28 o 
  -6   5  12       29.11       25.28     16.17 o 
  -5   5  12      528.33      502.65     29.92 o 
  -4   5  12     1054.16     1154.45     76.48 o 
  -3   5  12       42.84       58.92     19.76 o 
  -2   5  12     1117.87     1229.52     53.47 o 
  -1   5  12      805.33      893.42     39.60 o 
   0   5  12      233.86      233.42     25.46 o 
   1   5  12     1072.16     1082.34     53.29 o 
   2   5  12        7.59        2.61     16.04 o 
   3   5  12      191.69      151.57     23.35 o 
  -8   6  12      884.42      871.80     65.76 o 
  -7   6  12      165.63      142.35     27.23 o 
  -6   6  12      192.13      146.78     21.76 o 
  -5   6  12      970.53     1028.70     70.97 o 
  -4   6  12      162.42      153.74     36.36 o 
  -3   6  12      474.74      450.04     30.67 o 
  -2   6  12      997.74     1000.07     61.19 o 
  -1   6  12        3.56        3.28     14.37 o 
   0   6  12     1142.45     1232.14     46.90 o 
   1   6  12      307.14      237.15     26.48 o 
   2   6  12        0.66        3.34     15.56 o 
  -7   7  12       74.87       66.86     24.48 o 
  -6   7  12      661.57      741.12     46.05 o 
  -5   7  12      389.41      358.68     52.62 o 
  -4   7  12      155.13       93.63     26.45 o 
  -3   7  12      662.95      656.66     37.65 o 
  -2   7  12      193.82      208.71     25.12 o 
  -1   7  12      331.16      270.35     27.61 o 
   0   7  12      588.71      485.87     56.43 o 
  -5   8  12        3.95        0.00     19.37 o 
  -4   8  12      671.16      700.69     47.70 o 
  -3   8  12      353.43      307.92     25.25 o 
  -2   8  12       24.32       18.79     15.77 o 
   0 -10  13      579.85      606.00     39.39 o 
   1 -10  13       93.22      113.26     22.19 o 
   2 -10  13      351.73      328.02     28.85 o 
   3 -10  13      897.82      913.65     58.27 o 
   4 -10  13       12.24       25.52     20.56 o 
   5 -10  13      399.05      394.94     38.77 o 
   6 -10  13      425.64      422.91     40.07 o 
  -2  -9  13       10.80        8.82     21.45 o 
  -1  -9  13      674.05      607.37     44.77 o 
   0  -9  13      337.82      302.93     27.39 o 
   1  -9  13       79.43       65.04     18.72 o 
   2  -9  13     1095.66     1039.28     42.46 o 
   3  -9  13      250.06      268.37     26.73 o 
   4  -9  13      223.83      268.14     31.98 o 
   5  -9  13      897.34      919.86     80.14 o 
   6  -9  13       75.49       90.41     25.99 o 
   7  -9  13      456.98      386.31     58.86 o 
  -3  -8  13       32.96       47.52     23.18 o 
  -2  -8  13      324.96      338.49     76.87 o 
  -1  -8  13      719.37      734.45     46.46 o 
   0  -8  13       12.20        0.00     14.46 o 
   1  -8  13     1141.98     1145.47     43.21 o 
   2  -8  13      810.68      779.51     59.48 o 
   3  -8  13       14.64       18.97     15.32 o 
   4  -8  13     1007.10      977.26     50.21 o 
   5  -8  13      348.52      342.13     35.21 o 
   6  -8  13      122.30      136.28     36.48 o 
   7  -8  13      832.44      825.32     74.46 o 
  -4  -7  13      286.88      253.91     34.08 o 
  -3  -7  13      243.21      293.47     52.73 o 
  -2  -7  13      841.01      911.93     49.16 o 
  -1  -7  13      150.17      137.21     25.98 o 
   0  -7  13      747.48      824.83     36.31 o 
   1  -7  13     1123.07     1143.20     41.62 o 
   2  -7  13        7.12       19.20     14.77 o 
   3  -7  13     1219.32     1240.55     44.12 o 
   4  -7  13     1273.15     1358.38     46.29 o 
   5  -7  13        7.57        0.00     18.41 o 
   6  -7  13      470.11      422.73     53.82 o 
   7  -7  13      492.22      543.91     63.00 o 
   8  -7  13       36.99       14.38     33.62 o 
  -5  -6  13      898.04      919.41     53.39 o 
  -4  -6  13       35.49       22.23     24.25 o 
  -3  -6  13      714.78      746.49     47.03 o 
  -2  -6  13      761.12      737.01     45.05 o 
  -1  -6  13       50.65       35.82     15.44 o 
   0  -6  13      841.31      878.44     36.86 o 
   1  -6  13       41.34       27.89     14.62 o 
   2  -6  13     1025.47     1104.64     41.09 o 
   3  -6  13     1412.41     1322.34     44.65 o 
   4  -6  13      156.55      151.71     20.56 o 
   5  -6  13      310.27      307.93     32.71 o 
   7  -6  13       82.38       63.22     37.37 o 
   8  -6  13      340.59      412.88     59.81 o 
  -6  -5  13      627.35      511.39     44.67 o 
  -5  -5  13      246.04      249.26     45.23 o 
  -4  -5  13      491.40      491.60     50.69 o 
  -3  -5  13     1232.38     1217.58     55.80 o 
  -2  -5  13       36.84       27.07     19.28 o 
  -1  -5  13     1371.30     1497.66     46.07 o 
   0  -5  13      547.68      529.92     29.64 o 
   1  -5  13      196.41      186.79     28.32 o 
   2  -5  13     1602.71     1500.80     54.08 o 
   3  -5  13      208.16      150.48     22.94 o 
   4  -5  13       64.37       56.99     18.74 o 
   5  -5  13      970.98      893.38     46.08 o 
   6  -5  13      346.45      322.75     48.45 o 
   7  -5  13       67.91       12.48     31.89 o 
   8  -5  13      738.21      805.68     75.42 o 
  -6  -4  13      660.95      720.72     62.72 o 
  -5  -4  13       60.95       59.47     54.77 o 
  -4  -4  13     1448.61     1475.77     61.56 o 
  -3  -4  13      495.02      497.00     38.56 o 
  -2  -4  13      487.46      515.62     38.27 o 
  -1  -4  13     1928.72     1869.28     54.48 o 
   0  -4  13      300.10      318.20     25.77 o 
   1  -4  13      911.76      996.03     37.38 o 
   2  -4  13     1600.95     1531.68     45.93 o 
   3  -4  13       60.79       35.58     18.77 o 
   4  -4  13      555.93      459.56     36.20 o 
   5  -4  13     1043.13     1022.74     49.81 o 
   6  -4  13       61.24       25.40     18.91 o 
   7  -4  13      488.86      445.67     57.96 o 
   8  -4  13      582.19      717.45     70.77 o 
  -7  -3  13      749.10      808.69     51.11 o 
  -6  -3  13       28.29       23.61     20.48 o 
  -5  -3  13      728.12      786.48     47.61 o 
  -4  -3  13     1256.80     1321.59     76.79 o 
  -3  -3  13       12.21        0.00     16.12 o 
  -2  -3  13     2154.56     2166.97     71.08 o 
  -1  -3  13      703.02      688.11     44.50 o 
   0  -3  13       27.17       18.86     22.90 o 
   1  -3  13     2807.58     2878.30     65.27 o 
   2  -3  13      569.73      526.29     36.80 o 
   3  -3  13      499.13      563.49     50.07 o 
   4  -3  13     1700.12     1642.71     62.00 o 
   5  -3  13       46.65       32.83     17.82 o 
   6  -3  13      536.17      562.57     34.33 o 
   7  -3  13      651.14      629.78     64.51 o 
  -7  -2  13      131.46      110.97     41.43 o 
  -6  -2  13      367.67      343.06     35.84 o 
  -5  -2  13     1474.90     1492.34     61.90 o 
  -4  -2  13       57.10       40.91     19.78 o 
  -3  -2  13     1126.71     1227.69    104.87 o 
  -2  -2  13     2625.52     2617.09    113.37 o 
  -1  -2  13      358.53      441.44     26.68 o 
   0  -2  13     1185.76     1153.09     55.22 o 
   1  -2  13     1426.15     1516.71     44.83 o 
   2  -2  13       81.04      123.48     22.99 o 
   3  -2  13     1795.30     1812.91     64.09 o 
   4  -2  13      872.85      941.89     48.12 o 
   5  -2  13      381.59      410.27     30.46 o 
   6  -2  13      755.67      692.25     44.63 o 
   7  -2  13      163.36      117.79     25.02 o 
  -8  -1  13      377.66      347.66     38.46 o 
  -7  -1  13       80.67       43.25     22.13 o 
  -6  -1  13     1363.34     1435.03     61.41 o 
  -5  -1  13      464.54      478.70     38.22 o 
  -4  -1  13      377.32      301.14     32.30 o 
  -3  -1  13     1496.15     1390.74     56.13 o 
  -2  -1  13      671.65      648.20     39.12 o 
  -1  -1  13      819.01      779.69     32.66 o 
   0  -1  13     1705.76     1628.14     46.61 o 
   1  -1  13      222.38      251.25     28.46 o 
   2  -1  13     1000.87     1082.40     82.97 o 
   3  -1  13     1832.21     2016.47     70.05 o 
   4  -1  13        0.03        0.00     17.16 o 
   5  -1  13      554.78      517.40     33.46 o 
   6  -1  13      304.82      243.72     26.67 o 
   7  -1  13       46.67       15.03     18.22 o 
  -8   0  13       24.86        7.43     24.08 o 
  -7   0  13      766.26      797.45     49.43 o 
  -6   0  13     1166.43     1153.73     73.57 o 
  -5   0  13       30.14       39.11     20.25 o 
  -4   0  13     1507.57     1471.45     58.56 o 
  -3   0  13     1022.70     1085.11     91.64 o 
  -2   0  13       28.73       17.56     14.04 o 
  -1   0  13     1450.29     1400.80     43.57 o 
   0   0  13      696.07      734.36     60.42 o 
   1   0  13      219.20      231.16     27.68 o 
   2   0  13     1725.00     1937.56     67.73 o 
   3   0  13      366.02      388.39     44.90 o 
   4   0  13      332.16      332.51     46.38 o 
   5   0  13      525.66      391.01     31.21 o 
   6   0  13       36.75       42.46     18.58 o 
  -8   1  13      189.77      166.16     30.71 o 
  -7   1  13     1423.61     1566.16    116.79 o 
  -6   1  13       47.71       51.66     20.74 o 
  -5   1  13      578.55      592.24     41.92 o 
  -4   1  13     1570.38     1667.61    113.63 o 
  -3   1  13      152.69      150.74     24.03 o 
  -2   1  13     1474.14     1602.92     62.19 o 
  -1   1  13     1080.01     1229.06     50.96 o 
   0   1  13       17.07        2.38     15.14 o 
   1   1  13      849.14      815.73     44.54 o 
   2   1  13     1185.05     1310.77     67.14 o 
   3   1  13       62.03       55.91     16.53 o 
   4   1  13     1103.94     1070.18     70.31 o 
   5   1  13      315.03      315.06     42.12 o 
   6   1  13       88.70       47.08     19.85 o 
  -8   2  13      764.85      716.69     48.72 o 
  -7   2  13      473.45      474.19     41.40 o 
  -6   2  13       68.97       25.44     20.53 o 
  -5   2  13     1069.63      975.39     50.42 o 
  -4   2  13      231.33      257.81     30.34 o 
  -3   2  13      562.59      602.68     60.06 o 
  -2   2  13     2341.78     2565.46    177.07 o 
  -1   2  13      217.74      232.51     28.14 o 
   0   2  13      324.13      333.73     58.60 o 
   1   2  13      943.30      956.98     55.97 o 
   2   2  13       59.02       39.16     15.63 o 
   3   2  13      599.48      524.43     34.08 o 
   4   2  13      704.68      667.04     38.17 o 
   5   2  13        6.53        6.51     16.58 o 
  -8   3  13      915.61      962.65     70.44 o 
  -7   3  13       11.52       22.77     21.10 o 
  -6   3  13      466.09      375.54     47.16 o 
  -5   3  13      840.16      880.00     62.80 o 
  -4   3  13       25.85       40.49     20.38 o 
  -3   3  13     1861.90     2048.74    101.21 o 
  -2   3  13      560.78      723.99     42.20 o 
  -1   3  13      112.30       73.38     20.13 o 
   0   3  13      944.47      994.97     48.47 o 
   1   3  13      193.86      198.62     23.53 o 
   2   3  13      250.48      154.32     34.21 o 
   3   3  13      756.34      732.50     40.19 o 
   4   3  13       96.34       85.83     21.32 o 
  -8   4  13      156.44      112.81     33.40 o 
  -7   4  13      147.93      120.81     27.16 o 
  -6   4  13     1085.20     1111.90     65.48 o 
  -5   4  13      124.77      148.03     26.53 o 
  -4   4  13      655.80      743.13     65.85 o 
  -3   4  13     1448.62     1476.08     87.00 o 
  -2   4  13        5.68        7.15     17.74 o 
  -1   4  13     1029.34     1180.71     54.27 o 
   0   4  13      626.38      638.96     36.95 o 
   1   4  13      165.33      164.61     27.31 o 
   2   4  13      398.41      321.86     30.21 o 
   3   4  13      539.74      489.63     35.84 o 
  -8   5  13       41.45       71.67     37.26 o 
  -7   5  13      731.95      670.42     89.12 o 
  -6   5  13      665.74      814.25     48.44 o 
  -5   5  13      112.76       91.59     24.39 o 
  -4   5  13      828.65      872.31     72.34 o 
  -3   5  13      105.19       53.04     28.87 o 
  -2   5  13      474.35      443.02     31.85 o 
  -1   5  13      758.10      781.79     63.86 o 
   0   5  13       54.80       51.60     18.20 o 
   1   5  13      616.62      589.28     59.38 o 
   2   5  13      310.65      221.58     27.51 o 
  -7   6  13      512.10      439.30     39.38 o 
  -6   6  13       10.47        0.00     20.16 o 
  -5   6  13      560.12      502.06     59.69 o 
  -4   6  13      297.04      184.51     41.18 o 
  -3   6  13       31.06       39.33     32.31 o 
  -2   6  13      677.89      690.75     38.56 o 
  -1   6  13      227.03      197.27     25.35 o 
   0   6  13      255.44      260.60     28.46 o 
  -5   7  13      443.54      438.29     41.53 o 
  -4   7  13       49.06       53.26     23.91 o 
  -3   7  13      355.85      284.47     35.57 o 
  -2   7  13      433.47      390.62     33.16 o 
   0  -9  14      711.71      699.15     37.99 o 
   1  -9  14       13.60        0.00     16.84 o 
   2  -9  14      269.01      277.76     28.15 o 
   3  -9  14      624.44      614.66     35.79 o 
   4  -9  14       10.35        0.00     20.73 o 
   5  -9  14      445.84      384.68     39.26 o 
  -2  -8  14       53.21       63.14     32.09 o 
  -1  -8  14      727.30      733.95    102.60 o 
   0  -8  14      158.08      124.17     21.78 o 
   1  -8  14      284.79      275.25     30.68 o 
   2  -8  14      718.86      618.52     87.40 o 
   3  -8  14      151.11      113.01     20.58 o 
   4  -8  14      242.00      237.21     31.78 o 
   5  -8  14      640.35      607.05     43.81 o 
   6  -8  14       95.99       38.88     31.55 o 
  -3  -7  14       52.27       39.69     23.98 o 
  -2  -7  14      433.15      325.93     37.40 o 
  -1  -7  14      572.46      535.09     89.77 o 
   0  -7  14       61.39       85.75     19.25 o 
   1  -7  14     1091.87     1140.46     43.09 o 
   2  -7  14      454.80      442.26     30.33 o 
   3  -7  14       11.31        0.00     15.23 o 
   4  -7  14      717.22      680.51     44.75 o 
   5  -7  14      359.24      403.48     54.99 o 
   6  -7  14       47.80       70.60     33.90 o 
  -4  -6  14      240.83      198.51     32.93 o 
  -3  -6  14       94.69       84.02     25.29 o 
  -2  -6  14     1048.81     1006.55     52.17 o 
  -1  -6  14      186.06      184.80     30.02 o 
   0  -6  14      286.27      292.43     27.86 o 
   1  -6  14      897.43      797.74     36.80 o 
   2  -6  14        4.60        0.00     14.56 o 
   3  -6  14     1065.65     1228.90     79.33 o 
   4  -6  14      816.48      822.51     47.57 o 
   5  -6  14       33.53       32.07     20.94 o 
   6  -6  14      421.13      345.02     50.91 o 
   7  -6  14      471.79      407.73     60.09 o 
  -5  -5  14      484.26      404.97     40.14 o 
  -4  -5  14        3.63        0.00     19.53 o 
  -3  -5  14     1003.28      967.96    155.61 o 
  -2  -5  14      585.14      523.48     96.87 o 
  -1  -5  14        9.25        0.00     17.62 o 
   0  -5  14      610.50      559.17     31.24 o 
   1  -5  14      817.26      841.00     37.39 o 
   2  -5  14      592.18      624.67     32.83 o 
   3  -5  14      949.79      940.25     48.57 o 
   4  -5  14       53.51       51.74     21.14 o 
   5  -5  14      446.83      452.66     38.58 o 
   6  -5  14      748.05      667.60     64.23 o 
   7  -5  14       30.77        6.15     28.64 o 
  -5  -4  14       25.21       27.81     21.78 o 
  -4  -4  14      445.38      480.11     41.43 o 
  -3  -4  14     1376.70     1488.88     95.67 o 
  -2  -4  14       47.11       71.93     22.45 o 
  -1  -4  14      631.56      609.35     32.13 o 
   0  -4  14     1999.25     2053.68     55.92 o 
   1  -4  14       91.44      102.70     18.63 o 
   2  -4  14      946.40      958.91     47.95 o 
   3  -4  14      376.05      314.92     33.37 o 
   4  -4  14      160.86      166.24     27.41 o 
   5  -4  14      905.63      987.84     51.08 o 
   6  -4  14      159.70      108.95     39.95 o 
   7  -4  14      176.80      117.32     39.22 o 
  -6  -3  14      385.69      453.38     42.09 o 
  -5  -3  14      129.88      124.19     38.41 o 
  -4  -3  14     1440.31     1491.70     63.00 o 
  -3  -3  14      366.81      381.98     36.28 o 
  -2  -3  14      592.03      621.07     42.05 o 
  -1  -3  14      951.03      825.58     50.34 o 
   0  -3  14      796.06      874.57     36.71 o 
   1  -3  14      712.00      689.29     32.81 o 
   2  -3  14     1520.02     1713.76     79.61 o 
   3  -3  14       83.50       69.45     21.40 o 
   4  -3  14      772.78      848.92     64.81 o 
   5  -3  14      362.97      349.44     35.84 o 
   6  -3  14        5.99       11.90     16.62 o 
  -6  -2  14        0.14        0.00     20.42 o 
  -5  -2  14      949.83      889.78     67.00 o 
  -4  -2  14      596.52      602.47     72.93 o 
  -3  -2  14      159.83      201.74     29.05 o 
  -2  -2  14     1668.17     1777.19     65.04 o 
  -1  -2  14      995.66      981.36     37.69 o 
   0  -2  14      145.04      174.76     20.71 o 
   1  -2  14      892.69      841.23    111.36 o 
   2  -2  14      429.44      487.58     61.99 o 
   3  -2  14      130.50      151.15     26.00 o 
   4  -2  14     1105.51     1186.03     55.41 o 
   5  -2  14       35.02       27.38     18.10 o 
   6  -2  14      336.62      262.19     37.36 o 
  -7  -1  14      124.88      139.12     30.53 o 
  -6  -1  14      313.12      232.55     32.78 o 
  -5  -1  14     1149.77     1106.42     54.95 o 
  -4  -1  14        2.45        5.36     18.34 o 
  -3  -1  14     1077.08     1239.09     63.00 o 
  -2  -1  14     1051.28      994.97     62.18 o 
  -1  -1  14        1.86        0.07     12.94 o 
   0  -1  14     1029.98     1116.50     50.29 o 
   1  -1  14      696.54      757.65    100.76 o 
   2  -1  14        1.09        8.33     17.70 o 
   3  -1  14      952.98     1121.44     53.09 o 
   4  -1  14      426.32      476.87     40.45 o 
   5  -1  14       44.32       33.98     16.79 o 
   6  -1  14      776.58      682.60     59.68 o 
  -7   0  14       67.55       76.01     29.37 o 
  -6   0  14      717.48      720.50     48.10 o 
  -5   0  14      524.97      498.86     41.10 o 
  -4   0  14      199.63      235.55     31.36 o 
  -3   0  14      847.03      747.94     44.61 o 
  -2   0  14       98.77       82.70     54.63 o 
  -1   0  14      861.11      909.72     44.75 o 
   0   0  14     1028.78     1037.27     62.72 o 
   1   0  14       39.01       25.97     18.49 o 
   2   0  14      578.43      598.39     41.34 o 
   3   0  14     1051.60     1210.65     55.24 o 
   4   0  14       31.82       50.37     18.20 o 
   5   0  14      461.02      453.21     34.25 o 
  -7   1  14      526.03      514.56     44.40 o 
  -6   1  14      627.84      521.98     78.07 o 
  -5   1  14       29.74       14.40     20.13 o 
  -4   1  14     1035.52     1048.02     52.44 o 
  -3   1  14      461.94      514.23     38.74 o 
  -2   1  14       17.88       21.65     22.49 o 
  -1   1  14      784.94      802.88     43.87 o 
   0   1  14      170.66      155.09     33.57 o 
   1   1  14      262.54      270.37     31.13 o 
   2   1  14     1084.20     1039.96    101.18 o 
   3   1  14      195.02      217.62     26.09 o 
   4   1  14      284.88      278.77     30.26 o 
  -7   2  14      601.60      548.62     54.10 o 
  -6   2  14      197.90      235.94     32.99 o 
  -5   2  14      460.18      370.74     36.79 o 
  -4   2  14     1132.71     1265.06    106.33 o 
  -3   2  14        2.82        3.80     25.79 o 
  -2   2  14      845.35      985.82     71.33 o 
  -1   2  14      600.30      647.54     41.83 o 
   0   2  14        2.46       23.38     18.01 o 
   1   2  14      686.48      728.79     64.17 o 
   2   2  14      359.04      373.50     31.81 o 
   3   2  14      125.91      113.51     21.60 o 
   4   2  14      765.83      724.12     45.81 o 
  -7   3  14      302.64      234.77     33.78 o 
  -6   3  14       38.63       17.00     22.02 o 
  -5   3  14      899.85      870.95     55.58 o 
  -4   3  14      186.47      250.31     32.41 o 
  -3   3  14      653.91      799.97     70.16 o 
  -2   3  14      935.79     1041.42     50.66 o 
  -1   3  14      115.60      122.08     23.99 o 
   0   3  14      359.40      293.60     33.58 o 
   1   3  14      544.01      566.44     36.26 o 
   2   3  14        0.65        5.63     15.54 o 
   3   3  14      633.13      617.47     39.58 o 
  -7   4  14       14.08       10.92     22.81 o 
  -6   4  14      419.04      414.56     39.82 o 
  -5   4  14      291.07      268.61     57.12 o 
  -4   4  14        7.22       28.92     28.92 o 
  -3   4  14     1033.91     1145.61     79.78 o 
  -2   4  14      228.15      253.54     32.06 o 
  -1   4  14      106.10       84.33     24.66 o 
   0   4  14      675.11      667.50     39.36 o 
   1   4  14       90.64       36.19     21.19 o 
  -6   5  14      422.52      375.26     38.53 o 
  -5   5  14      134.37       64.28     33.23 o 
  -4   5  14      337.14      306.86     51.19 o 
  -3   5  14      401.90      416.01     58.52 o 
  -2   5  14        0.05        0.00     14.82 o 
  -1   5  14      534.90      497.79     43.89 o 
   0   5  14      464.28      452.81     35.21 o 
  -3   6  14      141.54       93.10     28.57 o 
   0  -8  15      726.58      836.34     52.40 o 
   1  -8  15       33.35       36.53     18.69 o 
   2  -8  15      350.14      303.17     29.29 o 
   3  -8  15      411.56      386.71     31.43 o 
   4  -8  15        3.97        0.00     19.68 o 
  -1  -7  15      721.25      743.42     49.55 o 
   0  -7  15      359.50      338.78     29.51 o 
   1  -7  15      232.51      256.47     26.83 o 
   2  -7  15      714.37      730.69     43.99 o 
   3  -7  15      157.45      122.07     22.06 o 
   4  -7  15      262.00      285.28     34.65 o 
   5  -7  15      444.16      453.44     59.97 o 
  -3  -6  15       97.94       74.15     40.67 o 
  -2  -6  15      427.74      377.66     39.21 o 
  -1  -6  15      914.47      908.78     52.89 o 
   0  -6  15        1.89        0.00     15.53 o 
   1  -6  15     1058.80     1167.47     45.02 o 
   2  -6  15      604.20      614.52     35.25 o 
   3  -6  15       31.42        1.73     19.14 o 
   4  -6  15      483.64      456.38     40.05 o 
   5  -6  15       89.65       74.80     34.80 o 
  -3  -5  15      113.34      119.70     29.15 o 
  -2  -5  15     1031.29     1129.69     56.76 o 
  -1  -5  15      299.28      308.35     34.84 o 
   0  -5  15      370.13      448.35     30.67 o 
   1  -5  15     1243.48     1270.86     45.28 o 
   2  -5  15       12.68       23.00     33.68 o 
   3  -5  15      719.36      927.35     50.45 o 
   4  -5  15      515.02      527.25     41.87 o 
   5  -5  15        1.56        0.00     18.97 o 
  -4  -4  15       25.45       40.06     22.59 o 
  -3  -4  15      907.01      887.18     52.76 o 
  -2  -4  15      439.17      428.16     39.71 o 
  -1  -4  15       21.16       35.55     22.55 o 
   0  -4  15     1558.81     1690.80     51.83 o 
   1  -4  15      425.08      409.06     28.92 o 
   2  -4  15      119.87       74.47     22.23 o 
   3  -4  15      747.92      768.12     77.79 o 
   4  -4  15       53.74       48.42     22.39 o 
   5  -4  15      309.25      308.49     35.81 o 
  -5  -3  15       26.36       20.43     39.11 o 
  -4  -3  15      583.79      552.47     44.51 o 
  -3  -3  15      843.11      838.67     66.46 o 
  -2  -3  15       49.15       43.30     22.30 o 
  -1  -3  15      294.60      301.69     34.18 o 
   0  -3  15     1319.85     1382.98     48.58 o 
   1  -3  15       13.97        1.82     17.94 o 
   2  -3  15      720.56      731.12     44.78 o 
   3  -3  15      523.17      514.10     59.33 o 
   4  -3  15      124.92      133.71     27.19 o 
   5  -3  15      597.90      615.10     45.86 o 
  -5  -2  15      114.66       68.53     25.19 o 
  -4  -2  15      930.39      861.11     51.38 o 
  -3  -2  15       72.96       45.31     22.04 o 
  -2  -2  15      330.30      352.54     59.25 o 
  -1  -2  15      784.56      796.65     52.98 o 
   0  -2  15       34.98       18.52     18.63 o 
   1  -2  15      626.73      727.82     56.31 o 
   2  -2  15      887.24     1033.21     51.10 o 
   3  -2  15       46.01       49.83     21.97 o 
   4  -2  15      876.94      932.58     52.24 o 
   5  -2  15      347.60      361.69     31.98 o 
  -6  -1  15        9.95       14.89     22.38 o 
  -5  -1  15      675.17      591.35     68.37 o 
  -4  -1  15      642.05      666.13     46.26 o 
  -3  -1  15      115.48       58.72     22.28 o 
  -2  -1  15      652.53      613.75     42.03 o 
  -1  -1  15      356.93      325.69     32.79 o 
   0  -1  15      139.99      141.30     24.89 o 
   1  -1  15      912.45      934.50     55.30 o 
   2  -1  15      164.40      176.57     28.36 o 
   3  -1  15      434.88      458.55     40.31 o 
   4  -1  15      895.64      989.70     52.55 o 
  -6   0  15      283.63      228.58     37.34 o 
  -5   0  15      884.46      836.97     51.67 o 
  -4   0  15       41.83       20.17     21.20 o 
  -3   0  15      606.01      608.87     42.63 o 
  -2   0  15      409.13      299.20     49.18 o 
  -1   0  15        0.41        0.00     16.63 o 
   0   0  15     1000.08     1020.42     49.63 o 
   1   0  15      420.70      379.35     35.78 o 
   2   0  15       43.26       27.94     28.56 o 
   3   0  15      945.71     1031.84     89.96 o 
   4   0  15      190.13      168.33     25.07 o 
  -6   1  15      664.17      730.32     50.41 o 
  -5   1  15      274.48      318.26     37.13 o 
  -4   1  15      209.58      254.03     33.43 o 
  -3   1  15      821.60      795.83     71.72 o 
  -2   1  15       29.98        8.39     26.13 o 
  -1   1  15      457.82      469.83     37.48 o 
   0   1  15      707.18      651.36     43.80 o 
   1   1  15        2.06        0.00     20.08 o 
   2   1  15      584.96      535.00     43.66 o 
   3   1  15      570.05      556.77     37.80 o 
  -6   2  15      467.97      413.11     41.52 o 
  -5   2  15        1.51        0.00     19.67 o 
  -4   2  15      791.54      924.18     52.68 o 
  -3   2  15      247.10      263.34     49.23 o 
  -2   2  15       60.92       94.27     32.95 o 
  -1   2  15      810.75      821.18     85.74 o 
   0   2  15      140.28      130.19     25.87 o 
   1   2  15      287.54      256.90     33.73 o 
   2   2  15      780.01      715.53     40.89 o 
  -5   3  15      251.57      258.45     45.15 o 
  -4   3  15      729.29      782.35     71.78 o 
  -3   3  15        1.53       33.23     31.22 o 
  -2   3  15      512.37      547.88     64.45 o 
  -1   3  15      545.33      558.61     42.66 o 
   0   3  15       24.21       25.93     25.79 o 
   1   3  15      582.75      581.02     38.49 o 
  -4   4  15      233.67      183.50     45.60 o 
  -3   4  15      328.67      344.01     56.90 o 
  -2   4  15      681.57      592.86     66.91 o 
  -1   4  15       54.32       61.44     20.11 o 
   0  -6  16      112.78       83.53     27.43 o 
   1  -6  16      221.90      259.41     27.14 o 
   2  -6  16      785.57      812.85     49.88 o 
   3  -6  16      112.79       69.55     25.32 o 
  -2  -5  16      393.02      373.11     40.94 o 
  -1  -5  16      414.89      401.11     39.49 o 
   0  -5  16       25.76        3.55     21.22 o 
   1  -5  16      607.26      637.38     36.11 o 
   2  -5  16      328.10      368.27     37.96 o 
   3  -5  16       30.25       18.81     22.25 o 
  -2  -4  16      498.20      479.31     61.88 o 
  -1  -4  16       81.34       56.67     30.32 o 
   0  -4  16      396.77      361.72     28.88 o 
   1  -4  16      620.29      627.20     43.88 o 
   2  -4  16        0.21        0.00     19.84 o 
   3  -4  16      382.22      400.63     39.41 o 
  -3  -3  16      739.57      693.98     49.64 o 
  -2  -3  16      117.81       80.36     26.60 o 
  -1  -3  16        4.51       10.17     21.40 o 
   0  -3  16     1207.65     1374.07     59.58 o 
   1  -3  16      143.30      123.50     26.37 o 
   2  -3  16      215.08      198.92     35.39 o 
   3  -3  16      617.65      589.71     67.02 o 
  -4  -2  16      496.52      510.40    112.54 o 
  -3  -2  16      441.59      399.13     39.82 o 
  -2  -2  16        4.37        6.73     28.67 o 
  -1  -2  16      633.67      610.76     67.19 o 
   0  -2  16      386.12      321.51     34.92 o 
   1  -2  16       98.21       74.51     23.43 o 
   2  -2  16      910.27     1062.14     54.06 o 
   3  -2  16      325.41      376.24     39.62 o 
  -4  -1  16      770.76      797.92     51.15 o 
  -3  -1  16       19.47        0.00     19.01 o 
  -2  -1  16      222.21      259.14     49.29 o 
  -1  -1  16      523.44      381.27     56.28 o 
   0  -1  16        0.50        0.00     19.24 o 
   1  -1  16      565.80      486.09     40.28 o 
   2  -1  16      702.93      703.62     47.16 o 
  -4   0  16      288.09      296.71     36.53 o 
  -3   0  16       43.10       52.92     31.78 o 
  -2   0  16      844.51      860.84     76.48 o 
  -1   0  16       40.13        0.00     26.69 o 
   0   0  16      221.48      201.13     51.50 o 
   1   0  16      526.30      482.56     41.20 o 
   2   0  16       71.43       33.59     22.33 o 
  -4   1  16       43.08       58.83     23.50 o 
  -3   1  16      582.64      656.58     70.04 o 
  -2   1  16      383.31      303.00     51.64 o 
  -1   1  16       49.73       62.27     32.95 o 
   0   1  16      584.45      459.70     40.69 o 
   1   1  16      357.06      261.47     34.03 o 
  -2   2  16       57.10      117.09     36.76 o 
  -1   2  16      381.53      302.44     51.92 o 
                                                 
